# Supplementary material for: ﻿A consolidated phylogeny of snail-eating snakes (Serpentes, Dipsadini), with the description of five new species from Colombia, Ecuador, and Panama
Source: Zookeys. 2023 Jan 25;1143:1–49. doi: 10.3897/zookeys.1143.93601 (PMC10208808; doi:10.3897/zookeys.1143.93601)
Supplement: XML Treatment for Sibon irmelindicaprioae [file zookeys.1143.93601-treatment1.xml]

<!DOCTYPE tp:taxon-treatment
  PUBLIC "-//TaxonX//DTD Taxonomic Treatment Publishing DTD v0 20100105//EN" "tax-treatment-NSO.dtd">
<tp:taxon-treatment xmlns:tp="http://www.plazi.org/taxpub"><tp:treatment-meta><kwd-group><label>Taxon classification</label><kwd>
              <named-content content-type="kingdom">Animalia</named-content>
            </kwd><kwd>
              <named-content content-type="order">Squamata</named-content>
            </kwd><kwd>
              <named-content content-type="family">Colubridae</named-content>
            </kwd></kwd-group><mixed-citation publication-type="journal"><person-group><name><surname>Arteaga</surname><given-names>Alejandro</given-names></name><name><surname>Batista</surname><given-names>Abel</given-names></name></person-group><article-title>﻿A consolidated phylogeny of snail-eating snakes (<tp:taxon-name><tp:taxon-name-part taxon-name-part-type="suborder">Serpentes</tp:taxon-name-part></tp:taxon-name>, <tp:taxon-name><tp:taxon-name-part taxon-name-part-type="tribe">Dipsadini</tp:taxon-name-part></tp:taxon-name>), with the description of five new species from Colombia, Ecuador, and Panama</article-title><source>Zookeys</source><day>25</day><month>01</month><year>2023</year><volume>1143</volume><fpage>1</fpage><lpage>49</lpage><pub-id pub-id-type="doi">10.3897/zookeys.1143.93601</pub-id></mixed-citation></tp:treatment-meta><tp:nomenclature><label>﻿</label><tp:taxon-name>
            <object-id xmlns:xlink="http://www.w3.org/1999/xlink" content-type="arpha" xlink:type="simple">5C3151DE-21DD-56FD-A582-39BBA2799285</object-id>
            <tp:taxon-name-part taxon-name-part-type="genus" reg="Sibon">Sibon</tp:taxon-name-part>
            <tp:taxon-name-part taxon-name-part-type="species" reg="irmelindicaprioae">irmelindicaprioae</tp:taxon-name-part>
            <object-id xmlns:xlink="http://www.w3.org/1999/xlink" content-type="zoobank" xlink:type="simple">https://zoobank.org/E2264D87-D5DF-4977-9893-B85C7F762644</object-id>
          </tp:taxon-name><tp:taxon-status xmlns:xlink="http://www.w3.org/1999/xlink" xlink:type="simple">sp. nov.</tp:taxon-status><xref ref-type="fig" rid="F2">Figs 2a, b</xref><xref ref-type="fig" rid="F3">, 3</xref><xref ref-type="fig" rid="F4">, 4b</xref><xref ref-type="fig" rid="F5">, 5c Proposed standard English name: DiCaprio’s Snail-eating Snake Proposed standard Spanish name: Culebra caracolera de DiCaprio</xref></tp:nomenclature><tp:treatment-sec sec-type="type material" id="SECID0EJKAG"><title>Type material.</title><p><bold><italic>Holotype</italic></bold>: <abbrev xmlns:xlink="http://www.w3.org/1999/xlink" content-type="institution" xlink:title="Museo Herpetológico de Chiriquí" id="ABBRID0EUKAG" xlink:type="simple">MHCH</abbrev> 3143 (Figs <xref ref-type="fig" rid="F3">3</xref>, <xref ref-type="fig" rid="F4">4b</xref>), adult male collected by Abel Batista and Milan Vesely, on 29 September 2011 at Cerro Bailarín, Pavarandó, Comarca Emberá-Wounaan, Panama (<named-content xmlns:xlink="http://www.w3.org/1999/xlink" content-type="dwc:verbatimCoordinates" xlink:type="simple"><named-content content-type="geo-json" specific-use="{&#34;type&#34;:&#34;Point&#34;,&#34;coordinates&#34;:[-78.042670,7.693850]}" id="NCID0EELAG" xlink:type="simple">7.69385, -78.04267</named-content></named-content>; 852 m a.s.l.).</p><fig id="F2" position="float" orientation="portrait"><object-id xmlns:xlink="http://www.w3.org/1999/xlink" content-type="doi" xlink:type="simple">10.3897/zookeys.1143.93601.figure2</object-id><object-id xmlns:xlink="http://www.w3.org/1999/xlink" content-type="arpha" xlink:type="simple">4F07D296-1FF1-5F0E-A210-38077620B4BA</object-id><label>Figure 2.</label><caption><p>Photographs of some species of <italic><tp:taxon-name><tp:taxon-name-part taxon-name-part-type="genus" reg="Sibon">Sibon</tp:taxon-name-part></tp:taxon-name></italic> in life <bold>a</bold><italic><tp:taxon-name><tp:taxon-name-part taxon-name-part-type="genus" reg="Sibon">S.</tp:taxon-name-part><tp:taxon-name-part taxon-name-part-type="species" reg="irmelindicaprioae">irmelindicaprioae</tp:taxon-name-part></tp:taxon-name></italic> sp. nov. <abbrev xmlns:xlink="http://www.w3.org/1999/xlink" content-type="institution" xlink:title="Museo Herpetológico de Chiriquí" id="ABBRID0EFMAG" xlink:type="simple">MHCH</abbrev> 3269 from Chucantí Reserve, Darién province, Panama <bold>b</bold><italic><tp:taxon-name><tp:taxon-name-part taxon-name-part-type="genus" reg="Sibon">S.</tp:taxon-name-part><tp:taxon-name-part taxon-name-part-type="species" reg="irmelindicaprioae">irmelindicaprioae</tp:taxon-name-part></tp:taxon-name></italic> sp. nov. from Morromico Reserve, Chocó department, Colombia <bold>c</bold><italic><tp:taxon-name><tp:taxon-name-part taxon-name-part-type="genus" reg="Sibon">S.</tp:taxon-name-part><tp:taxon-name-part taxon-name-part-type="species" reg="canopy">canopy</tp:taxon-name-part></tp:taxon-name></italic> sp. nov. from Cerro Gaital, Coclé province, Panama <bold>d, e</bold><italic><tp:taxon-name><tp:taxon-name-part taxon-name-part-type="genus" reg="Sibon">S.</tp:taxon-name-part><tp:taxon-name-part taxon-name-part-type="species" reg="annulatus">annulatus</tp:taxon-name-part></tp:taxon-name></italic> from Centro Manu, Limón province, Costa Rica <bold>f</bold><italic><tp:taxon-name><tp:taxon-name-part taxon-name-part-type="genus" reg="Sibon">S.</tp:taxon-name-part><tp:taxon-name-part taxon-name-part-type="species" reg="ayerbeorum">ayerbeorum</tp:taxon-name-part></tp:taxon-name></italic><named-content xmlns:xlink="http://www.w3.org/1999/xlink" content-type="dwc:institutional_code" xlink:title="Museo de Zoología de la Universidad San Francisco de Quito" xlink:href="http://grbio.org/institution/universidad-san-francisco-de-quito" xlink:type="simple">ZSFQ</named-content> 5066 from Canandé Biological Reserve, Esmeraldas Province, Ecuador <bold>g</bold><italic><tp:taxon-name><tp:taxon-name-part taxon-name-part-type="genus" reg="Sibon">S.</tp:taxon-name-part><tp:taxon-name-part taxon-name-part-type="species" reg="marleyae">marleyae</tp:taxon-name-part></tp:taxon-name></italic> sp. nov. holotype <named-content xmlns:xlink="http://www.w3.org/1999/xlink" content-type="dwc:institutional_code" xlink:title="Museo de Zoología de la Universidad San Francisco de Quito" xlink:href="http://grbio.org/institution/universidad-san-francisco-de-quito" xlink:type="simple">ZSFQ</named-content> 5065 from Verdecanandé, Esmeraldas Province, Ecuador <bold>h</bold><italic><tp:taxon-name><tp:taxon-name-part taxon-name-part-type="genus" reg="Sibon">S.</tp:taxon-name-part><tp:taxon-name-part taxon-name-part-type="species" reg="marleyae">marleyae</tp:taxon-name-part></tp:taxon-name></italic> sp. nov. <named-content xmlns:xlink="http://www.w3.org/1999/xlink" content-type="dwc:institutional_code" xlink:title="Museo de Zoología de la Universidad San Francisco de Quito" xlink:href="http://grbio.org/institution/universidad-san-francisco-de-quito" xlink:type="simple">ZSFQ</named-content> 5068 from Verdecanandé, Esmeraldas Province, Ecuador <bold>i</bold><italic><tp:taxon-name><tp:taxon-name-part taxon-name-part-type="genus" reg="Sibon">S.</tp:taxon-name-part><tp:taxon-name-part taxon-name-part-type="species" reg="marleyae">marleyae</tp:taxon-name-part></tp:taxon-name></italic> sp. nov. neonate from Verdecanandé, Esmeraldas Province, Ecuador.</p></caption><graphic xmlns:xlink="http://www.w3.org/1999/xlink" xlink:href="zookeys-1143-001_article-93601__-g002.jpg" position="float" orientation="portrait" xlink:type="simple" id="oo_800568.jpg"><uri content-type="original_file" xlink:type="simple">https://binary.pensoft.net/fig/800568</uri></graphic></fig><fig id="F3" position="float" orientation="portrait"><object-id xmlns:xlink="http://www.w3.org/1999/xlink" content-type="doi" xlink:type="simple">10.3897/zookeys.1143.93601.figure3</object-id><object-id xmlns:xlink="http://www.w3.org/1999/xlink" content-type="arpha" xlink:type="simple">1CB0C6ED-B6B8-54AA-B90D-E482E9C448FC</object-id><label>Figure 3.</label><caption><p>Adult male holotype of <italic><tp:taxon-name><tp:taxon-name-part taxon-name-part-type="genus" reg="Sibon">Sibon</tp:taxon-name-part><tp:taxon-name-part taxon-name-part-type="species" reg="irmelindicaprioae">irmelindicaprioae</tp:taxon-name-part></tp:taxon-name></italic> sp. nov. <abbrev xmlns:xlink="http://www.w3.org/1999/xlink" content-type="institution" xlink:title="Museo Herpetológico de Chiriquí" id="ABBRID0EMQAG" xlink:type="simple">MHCH</abbrev> 3143 in lateral views <bold>a</bold> right and <bold>b</bold> left side.</p></caption><graphic xmlns:xlink="http://www.w3.org/1999/xlink" xlink:href="zookeys-1143-001_article-93601__-g003.jpg" position="float" orientation="portrait" xlink:type="simple" id="oo_800569.jpg"><uri content-type="original_file" xlink:type="simple">https://binary.pensoft.net/fig/800569</uri></graphic></fig><fig id="F4" position="float" orientation="portrait"><object-id xmlns:xlink="http://www.w3.org/1999/xlink" content-type="doi" xlink:type="simple">10.3897/zookeys.1143.93601.figure4</object-id><object-id xmlns:xlink="http://www.w3.org/1999/xlink" content-type="arpha" xlink:type="simple">4EF1ED8C-4D4E-5133-8E4B-4936A282EED8</object-id><label>Figure 4.</label><caption><p>Photographs of some species of <italic><tp:taxon-name><tp:taxon-name-part taxon-name-part-type="genus" reg="Sibon">Sibon</tp:taxon-name-part></tp:taxon-name></italic> and <italic><tp:taxon-name><tp:taxon-name-part taxon-name-part-type="genus" reg="Dipsas">Dipsas</tp:taxon-name-part></tp:taxon-name></italic> in life <bold>a</bold><italic><tp:taxon-name><tp:taxon-name-part taxon-name-part-type="genus" reg="Sibon">S.</tp:taxon-name-part><tp:taxon-name-part taxon-name-part-type="species" reg="canopy">canopy</tp:taxon-name-part></tp:taxon-name></italic> sp. nov. from El Valle de Antón, Coclé province, Panama <bold>b</bold><italic><tp:taxon-name><tp:taxon-name-part taxon-name-part-type="genus" reg="Sibon">S.</tp:taxon-name-part><tp:taxon-name-part taxon-name-part-type="species" reg="irmelindicaprioae">irmelindicaprioae</tp:taxon-name-part></tp:taxon-name></italic> sp. nov. holotype <abbrev xmlns:xlink="http://www.w3.org/1999/xlink" content-type="institution" xlink:title="Museo Herpetológico de Chiriquí" id="ABBRID0EKSAG" xlink:type="simple">MHCH</abbrev> 3143 from Puerto Indio, Darién province, Panama <bold>c</bold><italic><tp:taxon-name><tp:taxon-name-part taxon-name-part-type="genus" reg="Sibon">S.</tp:taxon-name-part><tp:taxon-name-part taxon-name-part-type="species" reg="marleyae">marleyae</tp:taxon-name-part></tp:taxon-name></italic> sp. nov. from Verdecanandé, Esmeraldas Province, Ecuador <bold>d</bold><italic><tp:taxon-name><tp:taxon-name-part taxon-name-part-type="genus" reg="Sibon">S.</tp:taxon-name-part><tp:taxon-name-part taxon-name-part-type="species" reg="vieirai">vieirai</tp:taxon-name-part></tp:taxon-name></italic> sp. nov. from Mashpi Amagusa Reserve, Pichincha province, Ecuador <bold>e</bold><italic><tp:taxon-name><tp:taxon-name-part taxon-name-part-type="genus" reg="Dipsas">Dipsas</tp:taxon-name-part></tp:taxon-name></italic> sp. from Cerro Gaital, Coclé province, Panama <bold>f</bold><italic><tp:taxon-name><tp:taxon-name-part taxon-name-part-type="genus" reg="Dipsas">D.</tp:taxon-name-part><tp:taxon-name-part taxon-name-part-type="species" reg="welborni">welborni</tp:taxon-name-part></tp:taxon-name></italic> sp. nov. <named-content xmlns:xlink="http://www.w3.org/1999/xlink" content-type="dwc:institutional_code" xlink:title="Museo de Zoología de la Universidad San Francisco de Quito" xlink:href="http://grbio.org/institution/universidad-san-francisco-de-quito" xlink:type="simple">ZSFQ</named-content> 5060 from Vía a Nuevo Paraíso, Zamora Chinchipe province, Ecuador.</p></caption><graphic xmlns:xlink="http://www.w3.org/1999/xlink" xlink:href="zookeys-1143-001_article-93601__-g004.jpg" position="float" orientation="portrait" xlink:type="simple" id="oo_800570.jpg"><uri content-type="original_file" xlink:type="simple">https://binary.pensoft.net/fig/800570</uri></graphic></fig><fig id="F5" position="float" orientation="portrait"><object-id xmlns:xlink="http://www.w3.org/1999/xlink" content-type="doi" xlink:type="simple">10.3897/zookeys.1143.93601.figure5</object-id><object-id xmlns:xlink="http://www.w3.org/1999/xlink" content-type="arpha" xlink:type="simple">486A0B40-92B1-527B-9EC1-C6F596294CEF</object-id><label>Figure 5.</label><caption><p>Differences in head morphology between species of <italic><tp:taxon-name><tp:taxon-name-part taxon-name-part-type="genus" reg="Sibon">Sibon</tp:taxon-name-part></tp:taxon-name></italic> previously subsumed under <italic><tp:taxon-name><tp:taxon-name-part taxon-name-part-type="genus" reg="Sibon">S.</tp:taxon-name-part><tp:taxon-name-part taxon-name-part-type="species" reg="annulatus">annulatus</tp:taxon-name-part></tp:taxon-name></italic><bold>a</bold><italic><tp:taxon-name><tp:taxon-name-part taxon-name-part-type="genus" reg="Sibon">S.</tp:taxon-name-part><tp:taxon-name-part taxon-name-part-type="species" reg="annulatus">annulatus</tp:taxon-name-part></tp:taxon-name></italic><abbrev xmlns:xlink="http://www.w3.org/1999/xlink" content-type="institution" xlink:title="Museo Herpetológico de Chiriquí" id="ABBRID0EQVAG" xlink:type="simple">MHCH</abbrev> 1982 from Bonyic, Bocas del Toro province, Panama <bold>b</bold><italic><tp:taxon-name><tp:taxon-name-part taxon-name-part-type="genus" reg="Sibon">S.</tp:taxon-name-part><tp:taxon-name-part taxon-name-part-type="species" reg="canopy">canopy</tp:taxon-name-part></tp:taxon-name></italic> sp. nov. holotype <abbrev xmlns:xlink="http://www.w3.org/1999/xlink" content-type="institution" xlink:title="Museo Herpetológico de Chiriquí" id="ABBRID0ECWAG" xlink:type="simple">MHCH</abbrev> 3110 from Cerro Gaital, Coclé province, Panama <bold>c</bold><italic><tp:taxon-name><tp:taxon-name-part taxon-name-part-type="genus" reg="Sibon">S.</tp:taxon-name-part><tp:taxon-name-part taxon-name-part-type="species" reg="irmelindicaprioae">irmelindicaprioae</tp:taxon-name-part></tp:taxon-name></italic> sp. nov. <abbrev xmlns:xlink="http://www.w3.org/1999/xlink" content-type="institution" xlink:title="Museo Herpetológico de Chiriquí" id="ABBRID0EUWAG" xlink:type="simple">MHCH</abbrev> 3120 from Pirré, Darién province, Panama <bold>d</bold><italic><tp:taxon-name><tp:taxon-name-part taxon-name-part-type="genus" reg="Sibon">S.</tp:taxon-name-part><tp:taxon-name-part taxon-name-part-type="species" reg="marleyae">marleyae</tp:taxon-name-part></tp:taxon-name></italic> sp. nov. holotype <named-content xmlns:xlink="http://www.w3.org/1999/xlink" content-type="dwc:institutional_code" xlink:title="Museo de Zoología de la Universidad San Francisco de Quito" xlink:href="http://grbio.org/institution/universidad-san-francisco-de-quito" xlink:type="simple">ZSFQ</named-content> 5065 from Verdecanandé, Esmeraldas Province, Ecuador.</p></caption><graphic xmlns:xlink="http://www.w3.org/1999/xlink" xlink:href="zookeys-1143-001_article-93601__-g005.jpg" position="float" orientation="portrait" xlink:type="simple" id="oo_800571.jpg"><uri content-type="original_file" xlink:type="simple">https://binary.pensoft.net/fig/800571</uri></graphic></fig><p><bold><italic>Paratypes</italic></bold>: <abbrev xmlns:xlink="http://www.w3.org/1999/xlink" content-type="institution" xlink:title="Museo Herpetológico de Chiriquí" id="ABBRID0EXXAG" xlink:type="simple">MHCH</abbrev> 3145, adult female collected by Abel Batista and Milan Vesely on 26 September 2012 at Ambroya, Panama province, Panama (<named-content xmlns:xlink="http://www.w3.org/1999/xlink" content-type="dwc:verbatimCoordinates" xlink:type="simple"><named-content content-type="geo-json" specific-use="{&#34;type&#34;:&#34;Point&#34;,&#34;coordinates&#34;:[-78.617790,8.916800]}" id="NCID0E6XAG" xlink:type="simple">8.91680, -78.61779</named-content></named-content>; 484 m a.s.l.). <abbrev xmlns:xlink="http://www.w3.org/1999/xlink" content-type="institution" xlink:title="Museo Herpetológico de Chiriquí" id="ABBRID0EEYAG" xlink:type="simple">MHCH</abbrev> 3146, adult male collected by Abel Batista on 16 November 2012 at Cerro Garra Garra, Pavarandó, Comarca Emberá-Wounaan, Panama (<named-content xmlns:xlink="http://www.w3.org/1999/xlink" content-type="dwc:verbatimCoordinates" xlink:type="simple"><named-content content-type="geo-json" specific-use="{&#34;type&#34;:&#34;Point&#34;,&#34;coordinates&#34;:[-78.100630,7.764000]}" id="NCID0EMYAG" xlink:type="simple">7.76400, -78.10063</named-content></named-content>; 655 m a.s.l.). <abbrev xmlns:xlink="http://www.w3.org/1999/xlink" content-type="institution" xlink:title="Museo Herpetológico de Chiriquí" id="ABBRID0ERYAG" xlink:type="simple">MHCH</abbrev> 3111, adult male collected by Abel Batista, Madian Miranda, Orlando Garcés, Rogemif Fuentes on 15 October 2016 at Chucantí, Darién province, Panama (<named-content xmlns:xlink="http://www.w3.org/1999/xlink" content-type="dwc:verbatimCoordinates" xlink:type="simple"><named-content content-type="geo-json" specific-use="{&#34;type&#34;:&#34;Point&#34;,&#34;coordinates&#34;:[-78.462250,8.797730]}" id="NCID0EZYAG" xlink:type="simple">8.79773, -78.46225</named-content></named-content>; 1295 m a.s.l.). <abbrev xmlns:xlink="http://www.w3.org/1999/xlink" content-type="institution" xlink:title="Museo Herpetológico de Chiriquí" id="ABBRID0E5YAG" xlink:type="simple">MHCH</abbrev> 3120, adult male collected by Abel Batista, Madian Miranda, Michelle Quiroz, Marcos Ponce on 18 June 2015 at Pirré, Darién province, Panama (<named-content xmlns:xlink="http://www.w3.org/1999/xlink" content-type="dwc:verbatimCoordinates" xlink:type="simple"><named-content content-type="geo-json" specific-use="{&#34;type&#34;:&#34;Point&#34;,&#34;coordinates&#34;:[-77.710400,7.996950]}" id="NCID0EGZAG" xlink:type="simple">7.99695, -77.71040</named-content></named-content>; 550 m a.s.l.). COLZOOCH-H 0792, adult male collected by Jhon Tailor Rengifo Mosquera on 6 March 2005 at El Afirmado, Chocó department, Colombia (<named-content xmlns:xlink="http://www.w3.org/1999/xlink" content-type="dwc:verbatimCoordinates" xlink:type="simple"><named-content content-type="geo-json" specific-use="{&#34;type&#34;:&#34;Point&#34;,&#34;coordinates&#34;:[-77.075500,5.641900]}" id="NCID0EOZAG" xlink:type="simple">5.64190, -77.07550</named-content></named-content>; 216 m a.s.l.).</p></tp:treatment-sec><tp:treatment-sec sec-type="diagnosis" id="SECID0ETZAG"><title>Diagnosis.</title><p><italic><tp:taxon-name><tp:taxon-name-part taxon-name-part-type="genus" reg="Sibon">Sibon</tp:taxon-name-part><tp:taxon-name-part taxon-name-part-type="species" reg="irmelindicaprioae">irmelindicaprioae</tp:taxon-name-part></tp:taxon-name></italic> sp. nov. is placed in the genus <italic><tp:taxon-name><tp:taxon-name-part taxon-name-part-type="genus" reg="Sibon">Sibon</tp:taxon-name-part></tp:taxon-name></italic> based on phylogenetic evidence (Fig. <xref ref-type="fig" rid="F1">1a</xref>) and on having the penultimate supralabial conspicuously higher than all other supralabials. The species is diagnosed based on the following combination of characters: (1) 15/15/15 smooth dorsals with enlarged vertebral row (1.5× as wide as adjacent rows); (2) loreal and prefrontal in contact with orbit; (3) 7–9 supralabials with, usually, 5<sup>th</sup> and 6<sup>th</sup> contacting orbit; (4) 8–10 infralabials with 3<sup>rd</sup>–7<sup>th</sup> in contact with chinshields, first pair of infralabials not in contact behind symphysial due to presence of postmentals; (5) 187–196 ventrals in males, 174 in the single female; (6) 110–128 divided subcaudals in males, 117 in the single female; (7) dorsal background color olive with maroon lateral body blotches or irregular bands (2–6 dorsal scales long) and a reddish tint along the vertebral line (Figs <xref ref-type="fig" rid="F2">2a, b</xref>, <xref ref-type="fig" rid="F4">4b</xref>), ventral surfaces yellowish white with encroachment from the dorsal maroon blotches and with smaller blackish speckles and marks in-between the blotches, dorsal aspect of head variegated with a mixture of pinkish to maroon and pale olive yellow speckles (Fig. <xref ref-type="fig" rid="F5">5c</xref>), throat yellowish white with brownish blotches and spots, iris pale olive brown to rich dark brown; (8) 292–387 mm <abbrev xmlns:xlink="http://www.w3.org/1999/xlink" xlink:title="snout-vent length" id="ABBRID0ED2AG" xlink:type="simple">SVL</abbrev> in males, 402 mm in the single female; (9) 123–193 mm <abbrev xmlns:xlink="http://www.w3.org/1999/xlink" xlink:title="tail length" id="ABBRID0EH2AG" xlink:type="simple">TL</abbrev> in males, 204 mm in the single female.</p></tp:treatment-sec><tp:treatment-sec sec-type="comparisons" id="SECID0EL2AG"><title>Comparisons.</title><p><italic><tp:taxon-name><tp:taxon-name-part taxon-name-part-type="genus" reg="Sibon">Sibon</tp:taxon-name-part><tp:taxon-name-part taxon-name-part-type="species" reg="irmelindicaprioae">irmelindicaprioae</tp:taxon-name-part></tp:taxon-name></italic> sp. nov. is compared to other species of <italic><tp:taxon-name><tp:taxon-name-part taxon-name-part-type="genus" reg="Sibon">Sibon</tp:taxon-name-part></tp:taxon-name></italic> previously subsumed under <italic><tp:taxon-name><tp:taxon-name-part taxon-name-part-type="genus" reg="Sibon">S.</tp:taxon-name-part><tp:taxon-name-part taxon-name-part-type="species" reg="annulatus">annulatus</tp:taxon-name-part></tp:taxon-name></italic> sensu lato (differences summarized in Table <xref ref-type="table" rid="T2">2</xref>). From <italic><tp:taxon-name><tp:taxon-name-part taxon-name-part-type="genus" reg="Sibon">S.</tp:taxon-name-part><tp:taxon-name-part taxon-name-part-type="species" reg="annulatus">annulatus</tp:taxon-name-part></tp:taxon-name></italic> sensu stricto, the new species differs in having the dorsal body bands faint and broken along the vertebral line (Figs <xref ref-type="fig" rid="F2">2a, b</xref>, <xref ref-type="fig" rid="F4">4b</xref>) and by having a finely variegated pattern on the dorsal surface of the head (Fig. <xref ref-type="fig" rid="F5">5c</xref>), whereas in <italic><tp:taxon-name><tp:taxon-name-part taxon-name-part-type="genus" reg="Sibon">S.</tp:taxon-name-part><tp:taxon-name-part taxon-name-part-type="species" reg="annulatus">annulatus</tp:taxon-name-part></tp:taxon-name></italic> the dorsal bands reach over all dorsal and lateral surfaces and extend comparably far onto the ventral surfaces (Figs <xref ref-type="fig" rid="F2">2d, e</xref>) and the head pattern consists of symmetrical broad blotches (Fig. <xref ref-type="fig" rid="F5">5a</xref>). <italic><tp:taxon-name><tp:taxon-name-part taxon-name-part-type="genus" reg="Sibon">Sibon</tp:taxon-name-part><tp:taxon-name-part taxon-name-part-type="species" reg="irmelindicaprioae">irmelindicaprioae</tp:taxon-name-part></tp:taxon-name></italic> sp. nov. differs from <italic><tp:taxon-name><tp:taxon-name-part taxon-name-part-type="genus" reg="Sibon">S.</tp:taxon-name-part><tp:taxon-name-part taxon-name-part-type="species" reg="canopy">canopy</tp:taxon-name-part></tp:taxon-name></italic> sp. nov. by having two (instead of one) postmental scales, a higher number of infralabials (8–10 instead of 6–10), a higher number of ventrals in males (187–196 instead of 180–189), a finely variegated pattern on the dorsal surface of the head (instead of broad irregular blotches; Fig. <xref ref-type="fig" rid="F5">5</xref>), and by lacking reddish spots enclosed in the dorsal olive interspaces (Figs <xref ref-type="fig" rid="F2">2</xref>, <xref ref-type="fig" rid="F4">4</xref>). <italic><tp:taxon-name><tp:taxon-name-part taxon-name-part-type="genus" reg="Sibon">Sibon</tp:taxon-name-part><tp:taxon-name-part taxon-name-part-type="species" reg="irmelindicaprioae">irmelindicaprioae</tp:taxon-name-part></tp:taxon-name></italic> sp. nov. differs from <italic><tp:taxon-name><tp:taxon-name-part taxon-name-part-type="genus" reg="Sibon">S.</tp:taxon-name-part><tp:taxon-name-part taxon-name-part-type="species" reg="marleyae">marleyae</tp:taxon-name-part></tp:taxon-name></italic> sp. nov. by having a finely variegated pattern on the dorsal surface of the head (instead of having irregular/symmetrical broad blotches; see Fig. <xref ref-type="fig" rid="F5">5</xref>), distinct dorsal bands (instead of bands usually broken along the vertebral line), and a higher number (over 177) of ventrals in females.</p><table-wrap id="T2" position="float" orientation="portrait"><label>Table 2.</label><caption><p>Differences in coloration, scale counts, and size between <italic><tp:taxon-name><tp:taxon-name-part taxon-name-part-type="genus" reg="Sibon">Sibon</tp:taxon-name-part><tp:taxon-name-part taxon-name-part-type="species" reg="annulatus">annulatus</tp:taxon-name-part></tp:taxon-name></italic>, <italic><tp:taxon-name><tp:taxon-name-part taxon-name-part-type="genus" reg="Sibon">S.</tp:taxon-name-part><tp:taxon-name-part taxon-name-part-type="species" reg="canopy">canopy</tp:taxon-name-part></tp:taxon-name></italic> sp. nov., <italic><tp:taxon-name><tp:taxon-name-part taxon-name-part-type="genus" reg="Sibon">S.</tp:taxon-name-part><tp:taxon-name-part taxon-name-part-type="species" reg="irmelindicaprioae">irmelindicaprioae</tp:taxon-name-part></tp:taxon-name></italic> sp. nov., and <italic><tp:taxon-name><tp:taxon-name-part taxon-name-part-type="genus" reg="Sibon">S.</tp:taxon-name-part><tp:taxon-name-part taxon-name-part-type="species" reg="marleyae">marleyae</tp:taxon-name-part></tp:taxon-name></italic> sp. nov. The range of each continuous variable is from our own sample, <xref ref-type="bibr" rid="B79">Peters (1960)</xref>, Savage and McDiarmid 1992, <xref ref-type="bibr" rid="B60">Lewis et al. (2013)</xref>, <xref ref-type="bibr" rid="B62">Lotzkat (2014)</xref>, and <xref ref-type="bibr" rid="B66">Meneses-Pelayo et al. (2016)</xref>. The numbers in parentheses represent the sample size.</p></caption><table id="TID0EOGCI" rules="all"><tbody><tr><th rowspan="1" colspan="1">Variable</th><th rowspan="1" colspan="2">
                    <italic>
                      <tp:taxon-name><tp:taxon-name-part taxon-name-part-type="genus" reg="Sibon">Sibon</tp:taxon-name-part><tp:taxon-name-part taxon-name-part-type="species" reg="annulatus">annulatus</tp:taxon-name-part></tp:taxon-name>
                    </italic>
                  </th><th rowspan="1" colspan="2"><italic><tp:taxon-name><tp:taxon-name-part taxon-name-part-type="genus" reg="Sibon">Sibon</tp:taxon-name-part><tp:taxon-name-part taxon-name-part-type="species" reg="canopy">canopy</tp:taxon-name-part></tp:taxon-name></italic> sp. nov.</th><th rowspan="1" colspan="2"><italic><tp:taxon-name><tp:taxon-name-part taxon-name-part-type="genus" reg="Sibon">Sibon</tp:taxon-name-part><tp:taxon-name-part taxon-name-part-type="species" reg="irmelindicaprioae">irmelindicaprioae</tp:taxon-name-part></tp:taxon-name></italic> sp. nov.</th><th rowspan="1" colspan="2"><italic><tp:taxon-name><tp:taxon-name-part taxon-name-part-type="genus" reg="Sibon">Sibon</tp:taxon-name-part><tp:taxon-name-part taxon-name-part-type="species" reg="marleyae">marleyae</tp:taxon-name-part></tp:taxon-name></italic> sp. nov.</th></tr><tr><td rowspan="1" colspan="1">Dorsum pattern</td><td rowspan="1" colspan="2">Reddish bands distinct and extending over the entire dorsal and lateral surfaces</td><td rowspan="1" colspan="2">Reddish bands distinct and broken along vertebral line in about half of individuals</td><td rowspan="1" colspan="2">Reddish bands faint and broken along vertebral line</td><td rowspan="1" colspan="2">Reddish bands distinct and usually broken along vertebral line</td></tr><tr><td rowspan="1" colspan="1">Reddish vertebral spots in interspaces</td><td rowspan="1" colspan="2">No</td><td rowspan="1" colspan="2">Yes</td><td rowspan="1" colspan="2">No</td><td rowspan="1" colspan="2">No</td></tr><tr><td rowspan="1" colspan="1">Head pattern</td><td rowspan="1" colspan="2">Symmetrical broad blotches</td><td rowspan="1" colspan="2">Irregular broad blotches</td><td rowspan="1" colspan="2">Finely variegated</td><td rowspan="1" colspan="2">Irregular/symmetrical broad blotches</td></tr><tr><td rowspan="1" colspan="1">Supralabials</td><td rowspan="1" colspan="2">7–8</td><td rowspan="1" colspan="2">6–8</td><td rowspan="1" colspan="2">7–9</td><td rowspan="1" colspan="2">7–8</td></tr><tr><td rowspan="1" colspan="1">Infralabials</td><td rowspan="1" colspan="2">7–9</td><td rowspan="1" colspan="2">6–8</td><td rowspan="1" colspan="2">8–10</td><td rowspan="1" colspan="2">8–9</td></tr><tr><td rowspan="1" colspan="1">Postmentals</td><td rowspan="1" colspan="2">2</td><td rowspan="1" colspan="2">1</td><td rowspan="1" colspan="2">2</td><td rowspan="1" colspan="2">2 (1 in <named-content xmlns:xlink="http://www.w3.org/1999/xlink" content-type="dwc:institutional_code" xlink:title="Museo de Zoología de la Pontificia Universidad Católica del Ecuador" xlink:href="http://grbio.org/institution/museo-de-zoologia-pontificia-universidad-catolica-del-ecuador" xlink:type="simple">QCAZ</named-content> 16974)</td></tr><tr><td rowspan="1" colspan="1">Sex</td><td rowspan="1" colspan="1">Males (<italic>n</italic> = 10)</td><td rowspan="1" colspan="1">Females (<italic>n</italic> = 15)</td><td rowspan="1" colspan="1">Males (<italic>n</italic> = 12)</td><td rowspan="1" colspan="1">Females (<italic>n</italic> = 8)</td><td rowspan="1" colspan="1">Males (<italic>n</italic> = 7)</td><td rowspan="1" colspan="1">Females (<italic>n</italic> = 1)</td><td rowspan="1" colspan="1">Males (<italic>n</italic> = 6)</td><td rowspan="1" colspan="1">Females (<italic>n</italic> = 5)</td></tr><tr><td rowspan="1" colspan="1">Maximum <abbrev xmlns:xlink="http://www.w3.org/1999/xlink" xlink:title="total length" id="ABBRID0EAJBG" xlink:type="simple">TOL</abbrev></td><td rowspan="1" colspan="1">707 mm</td><td rowspan="1" colspan="1">611 mm</td><td rowspan="1" colspan="1">648 mm</td><td rowspan="1" colspan="1">536 mm</td><td rowspan="1" colspan="1">580 mm</td><td rowspan="1" colspan="1">606 mm</td><td rowspan="1" colspan="1">657 mm</td><td rowspan="1" colspan="1">551 mm</td></tr><tr><td rowspan="1" colspan="1">Ventrals</td><td rowspan="1" colspan="1">170–192</td><td rowspan="1" colspan="1">161–186</td><td rowspan="1" colspan="1">180–189</td><td rowspan="1" colspan="1">170–185</td><td rowspan="1" colspan="1">187–196</td><td rowspan="1" colspan="1">174</td><td rowspan="1" colspan="1">186–204</td><td rowspan="1" colspan="1">176–193</td></tr><tr><td rowspan="1" colspan="1">Subcaudals</td><td rowspan="1" colspan="1">108–135</td><td rowspan="1" colspan="1">113–126</td><td rowspan="1" colspan="1">113–130</td><td rowspan="1" colspan="1">107–124</td><td rowspan="1" colspan="1">110–128</td><td rowspan="1" colspan="1">117</td><td rowspan="1" colspan="1">130–143</td><td rowspan="1" colspan="1">109–128</td></tr></tbody></table></table-wrap></tp:treatment-sec><tp:treatment-sec sec-type="description" id="SECID0ETLBG"><title>Description of holotype.</title><p>Adult male, <abbrev xmlns:xlink="http://www.w3.org/1999/xlink" xlink:title="snout-vent length" id="ABBRID0EZLBG" xlink:type="simple">SVL</abbrev> 387 mm, tail length 193 mm (49% <abbrev xmlns:xlink="http://www.w3.org/1999/xlink" xlink:title="snout-vent length" id="ABBRID0E4LBG" xlink:type="simple">SVL</abbrev>); head length 14.3 mm (3.7% <abbrev xmlns:xlink="http://www.w3.org/1999/xlink" xlink:title="snout-vent length" id="ABBRID0EBMBG" xlink:type="simple">SVL</abbrev>) from tip of snout to angle of jaw; head width 9.0 mm (88% head length) taken at broadest point; snout-orbit distance 2.3 mm; head distinct from neck; snout short, blunt in dorsal outline and rounded in profile; rostral 1.8 mm wide, higher than broad; internasals 1.8 mm wide, broader than long; prefrontals 2.3 mm wide, longer than broad, entering orbit; supraocular 3.6 mm long, longer than broad; frontal 3.7 mm long, pentagonal and with an inward-bent anterior border, in contact with prefrontals, supraoculars, and parietals; parietals 5.8 mm long, longer than broad; nasal divided, in contact with first two supralabials, loreal, prefrontal, internasal, and rostral; loreal 1.4 mm long, longer than high, entering the orbit; eye diameter 3.7 mm; pupil semi-elliptical; no preocular; two postoculars; temporals 1+3 on the right side, 2+3 on the left side; eight supralabials with 5<sup>th</sup> and 6<sup>th</sup> contacting orbit on the right side, eight supralabials with 5<sup>th</sup> and 6<sup>th</sup> contacting orbit on the left side; symphysial precluded from contacting chinshields by a pair of postmentals; ten infralabials, 3<sup>rd</sup>–7<sup>th</sup> contacting chinshields; two pair of chinshields longer than wide; dorsal scales in 15/15/15 rows, smooth, without apical pits; 193 ventrals; 128 paired subcaudals; cloacal plate single.</p></tp:treatment-sec><tp:treatment-sec sec-type="natural history" id="SECID0ERMBG"><title>Natural history.</title><p>Specimens of <italic><tp:taxon-name><tp:taxon-name-part taxon-name-part-type="genus" reg="Sibon">Sibon</tp:taxon-name-part><tp:taxon-name-part taxon-name-part-type="species" reg="irmelindicaprioae">irmelindicaprioae</tp:taxon-name-part></tp:taxon-name></italic> sp. nov. have been found at night foraging on shrubs, trees, and palm fronds 200–300 cm above the ground in old-growth to moderately disturbed evergreen lowland/foothill forests. Snakes of this species are docile and never attempt to bite. When threatened, individuals may hide the head among body coils and produce a musky and distasteful odor.</p></tp:treatment-sec><tp:treatment-sec sec-type="distribution" id="SECID0ECNBG"><title>Distribution.</title><p><italic><tp:taxon-name><tp:taxon-name-part taxon-name-part-type="genus" reg="Sibon">Sibon</tp:taxon-name-part><tp:taxon-name-part taxon-name-part-type="species" reg="irmelindicaprioae">irmelindicaprioae</tp:taxon-name-part></tp:taxon-name></italic> sp. nov. is known from 16 localities (listed in Suppl. material <xref ref-type="supplementary-material" rid="S2">2</xref>) in the Chocó region of eastern Panama and northwestern Colombia, with an isolated population on the western slopes of the Cordillera Oriental of Colombia. The species occurs over an estimated area of 62,241 km<sup>2</sup> and has been recorded at elevations 346–1295 m above sea level (Fig. <xref ref-type="fig" rid="F6">6</xref>). Since the population on the Cordillera Oriental is isolated from the remaining populations and individuals in this area occur at higher elevations and have a different dorsal color pattern, we provisionally assign them to <italic><tp:taxon-name><tp:taxon-name-part taxon-name-part-type="genus" reg="Sibon">S.</tp:taxon-name-part><tp:taxon-name-part taxon-name-part-type="species" reg="irmelindicaprioae">irmelindicaprioae</tp:taxon-name-part></tp:taxon-name></italic> sp. nov. pending more comprehensive genetic analyses.</p><fig id="F6" position="float" orientation="portrait"><object-id xmlns:xlink="http://www.w3.org/1999/xlink" content-type="doi" xlink:type="simple">10.3897/zookeys.1143.93601.figure6</object-id><object-id xmlns:xlink="http://www.w3.org/1999/xlink" content-type="arpha" xlink:type="simple">E6A31938-3200-5A6E-9832-E91AF11569C5</object-id><label>Figure 6.</label><caption><p>Distribution of species of <italic><tp:taxon-name><tp:taxon-name-part taxon-name-part-type="genus" reg="Sibon">Sibon</tp:taxon-name-part></tp:taxon-name></italic> previously subsumed under <italic><tp:taxon-name><tp:taxon-name-part taxon-name-part-type="genus" reg="Sibon">S.</tp:taxon-name-part><tp:taxon-name-part taxon-name-part-type="species" reg="annulatus">annulatus</tp:taxon-name-part></tp:taxon-name></italic>. Black symbols represent type localities; white symbols other localities listed in Suppl. material <xref ref-type="supplementary-material" rid="S2">2</xref>. Colored areas show the extent of suitable environmental conditions for each species.</p></caption><graphic xmlns:xlink="http://www.w3.org/1999/xlink" xlink:href="zookeys-1143-001_article-93601__-g006.jpg" position="float" orientation="portrait" xlink:type="simple" id="oo_800572.jpg"><uri content-type="original_file" xlink:type="simple">https://binary.pensoft.net/fig/800572</uri></graphic></fig></tp:treatment-sec><tp:treatment-sec sec-type="etymology" id="SECID0ELPBG"><title>Etymology.</title><p>The specific epithet <italic><tp:taxon-name><tp:taxon-name-part taxon-name-part-type="genus" reg="Sibon"/><tp:taxon-name-part taxon-name-part-type="species" reg="irmelindicaprioae">irmelindicaprioae</tp:taxon-name-part></tp:taxon-name></italic> is a patronym honoring Irmelin DiCaprio (1945–present), mother of Leonardo DiCaprio, long-time advocate and supporter of biodiversity conservation around the world.</p></tp:treatment-sec><tp:treatment-sec sec-type="conservation status" id="SECID0E2PBG"><title>Conservation status.</title><p>We consider <italic><tp:taxon-name><tp:taxon-name-part taxon-name-part-type="genus" reg="Sibon">Sibon</tp:taxon-name-part><tp:taxon-name-part taxon-name-part-type="species" reg="irmelindicaprioae">irmelindicaprioae</tp:taxon-name-part></tp:taxon-name></italic> sp. nov. to be included in the Near Threatened category following IUCN Red List criteria (<xref ref-type="bibr" rid="B54">IUCN 2001</xref>) because the species is distributed over a region that holds large areas of continuous unspoiled forest. Based on the species distribution model presented in Fig. <xref ref-type="fig" rid="F6">6</xref> in combination with maps of vegetation cover of Colombia (<xref ref-type="bibr" rid="B53">IDEAM 2014</xref>) and Panama (<xref ref-type="bibr" rid="B22">CATHALAC 2011</xref>), we estimate that more than half (~ 54%) of the species’ forest habitat is still standing. Unfortunately, vast areas of the Chocó rainforest in northern Colombia and towards central Panama have already been converted to pastures (<xref ref-type="bibr" rid="B70">Myers et al. 2000</xref>). However, <italic><tp:taxon-name><tp:taxon-name-part taxon-name-part-type="genus" reg="Sibon">S.</tp:taxon-name-part><tp:taxon-name-part taxon-name-part-type="species" reg="irmelindicaprioae">irmelindicaprioae</tp:taxon-name-part></tp:taxon-name></italic> sp. nov. occurs over an area greater than 50,000 km<sup>2</sup> and is presumably not declining fast enough to qualify for a threatened category.</p></tp:treatment-sec><tp:treatment-sec><!--Section generated to contain objects referenced in tp:taxon-treatment.--><fig id="F1" position="float" orientation="portrait"><object-id xmlns:xlink="http://www.w3.org/1999/xlink" content-type="doi" xlink:type="simple">10.3897/zookeys.1143.93601.figure1</object-id><object-id xmlns:xlink="http://www.w3.org/1999/xlink" content-type="arpha" xlink:type="simple">39229F6B-9559-57E8-B538-C87D8CA3F153</object-id><label>Figure 1.</label><caption><p>Phylogenetic relationships within <tp:taxon-name><tp:taxon-name-part taxon-name-part-type="tribe">Dipsadini</tp:taxon-name-part></tp:taxon-name> inferred using a Bayesian inference and derived from analysis of DNA gene fragments 12S, 16S, COI, CYTB, ND4, DNAH3, and NT3. Support values on intra-specific branches are not shown for clarity. Voucher numbers for sequences are indicated for each terminal. Black dots indicate clades with posterior probability values from 95–100%. Grey dots indicate values from 70–94%. White dots indicate values from 50–69% (values &lt; 50% not shown). Colored clades correspond to the species’ distribution presented in the maps. New or redefined species are indicated in bold type.</p></caption><graphic xmlns:xlink="http://www.w3.org/1999/xlink" xlink:href="zookeys-1143-001_article-93601__-g001.jpg" position="float" orientation="portrait" xlink:type="simple" id="oo_800567.jpg"><uri content-type="original_file" xlink:type="simple">https://binary.pensoft.net/fig/800567</uri></graphic></fig><supplementary-material xmlns:xlink="http://www.w3.org/1999/xlink" id="S2" position="float" orientation="portrait" xlink:type="simple"><object-id content-type="doi" xlink:type="simple">10.3897/zookeys.1143.93601.suppl2</object-id><object-id content-type="zenodo_dep_id" xlink:type="simple">7575212</object-id><object-id content-type="arpha" xlink:type="simple">95D4F42B-97D5-5BA2-BD6A-50EFF0BCA338</object-id><label>Supplementary material 2</label><caption><p>Locality data used to create distribution maps. Type localities indicated in bold type.</p></caption><statement content-type="dataType"><label>Data type</label><p>Occurrences</p></statement><media xlink:href="zookeys-1143-001_article-93601__-s002.xls" mimetype="application" mime-subtype="vnd.ms-excel" position="float" orientation="portrait" xlink:type="simple" id="oo_800585.xls"><uri content-type="original_file" xlink:type="simple">https://binary.pensoft.net/file/800585</uri></media><permissions><license xlink:type="simple"><license-p>This dataset is made available under the Open Database License (http://opendatacommons.org/licenses/odbl/1.0/). The Open Database License (ODbL) is a license agreement intended to allow users to freely share, modify, and use this Dataset while maintaining this same freedom for others, provided that the original source and author(s) are credited.</license-p></license></permissions><attrib specific-use="authors">Alejandro Arteaga, Abel Batista</attrib></supplementary-material></tp:treatment-sec><ref-list><ref id="B79"><mixed-citation xmlns:xlink="http://www.w3.org/1999/xlink" xlink:type="simple"><person-group><name name-style="western"><surname>Peters</surname><given-names>JA</given-names></name></person-group> (<year>1960</year>) <article-title>The snakes of the subfamily <tp:taxon-name><tp:taxon-name-part taxon-name-part-type="subfamily">Dipsadinae</tp:taxon-name-part></tp:taxon-name>. Miscellaneous Publications, Museum of Zoology.</article-title><source>Univesity of Michigan</source><volume>114</volume>: <fpage>1</fpage>–<lpage>224</lpage>.</mixed-citation></ref><ref id="B60"><mixed-citation xmlns:xlink="http://www.w3.org/1999/xlink" xlink:type="simple"><person-group><name name-style="western"><surname>Lewis</surname><given-names>TR</given-names></name><name name-style="western"><surname>Griffin</surname><given-names>RK</given-names></name><name name-style="western"><surname>Grant</surname><given-names>PBC</given-names></name><name name-style="western"><surname>Figueroa</surname><given-names>A</given-names></name><name name-style="western"><surname>Ray</surname><given-names>JM</given-names></name><name name-style="western"><surname>Graham</surname><given-names>KE</given-names></name><name name-style="western"><surname>David</surname><given-names>G</given-names></name></person-group> (<year>2013</year>) <article-title>Morphology and ecology of <italic><tp:taxon-name><tp:taxon-name-part taxon-name-part-type="genus">Sibon</tp:taxon-name-part></tp:taxon-name></italic> snakes (<tp:taxon-name><tp:taxon-name-part taxon-name-part-type="order">Squamata</tp:taxon-name-part></tp:taxon-name>: <tp:taxon-name><tp:taxon-name-part taxon-name-part-type="family">Dipsadidae</tp:taxon-name-part></tp:taxon-name>) from two Neotropical forests in Mesoamerica.</article-title><source>Phyllomedusa</source><volume>12</volume>: <fpage>47</fpage>–<lpage>55</lpage>. <ext-link xlink:href="10.11606/issn.2316-9079.v12i1p47-55" ext-link-type="doi" xlink:type="simple">https://doi.org/10.11606/issn.2316-9079.v12i1p47-55</ext-link></mixed-citation></ref><ref id="B62"><mixed-citation xmlns:xlink="http://www.w3.org/1999/xlink" xlink:type="simple"><person-group><name name-style="western"><surname>Lotzkat</surname><given-names>S</given-names></name></person-group> (<year>2014</year>) <source>Diversity, taxonomy, and biogeography of the reptiles inhabiting the highlands of the Cordillera Central (Serranía de Talamanca and Serranía de Tabasará) in western Panama.</source><publisher-name>PhD thesis</publisher-name>, <publisher-loc>Goethe-Universität in Frankfurt am Main</publisher-loc>, <size units="page">931 pp</size>.</mixed-citation></ref><ref id="B66"><mixed-citation xmlns:xlink="http://www.w3.org/1999/xlink" xlink:type="simple"><person-group><name name-style="western"><surname>Meneses-Pelayo</surname><given-names>E</given-names></name><name name-style="western"><surname>Echavarría-Rentería</surname><given-names>JD</given-names></name><name name-style="western"><surname>Bayona-Serrano</surname><given-names>JD</given-names></name><name name-style="western"><surname>Caicedo-Portilla</surname><given-names>JC</given-names></name><name name-style="western"><surname>Rengifo-Mosquera</surname><given-names>JT</given-names></name></person-group> (<year>2016</year>) <article-title>New records and an update of the distribution of <italic><tp:taxon-name><tp:taxon-name-part taxon-name-part-type="genus">Sibon</tp:taxon-name-part><tp:taxon-name-part taxon-name-part-type="species">annulatus</tp:taxon-name-part></tp:taxon-name></italic> (<tp:taxon-name><tp:taxon-name-part taxon-name-part-type="family">Colubridae</tp:taxon-name-part></tp:taxon-name>: <tp:taxon-name><tp:taxon-name-part taxon-name-part-type="subfamily">Dipsadinae</tp:taxon-name-part></tp:taxon-name>: <tp:taxon-name><tp:taxon-name-part taxon-name-part-type="tribe">Dipsadini</tp:taxon-name-part></tp:taxon-name>) for Colombia.</article-title><source>Check List</source><volume>12</volume>(<issue>4</issue>): <fpage>1</fpage>–<lpage>5</lpage>. <ext-link xlink:href="10.15560/12.4.1931" ext-link-type="doi" xlink:type="simple">https://doi.org/10.15560/12.4.1931</ext-link></mixed-citation></ref><ref id="B54"><mixed-citation xmlns:xlink="http://www.w3.org/1999/xlink" xlink:type="simple">IUCN (<year>2001</year>) <source>IUCN Red List categories and criteria: Version 3.1.</source><publisher-name>IUCN Species Survival Commission</publisher-name>, <publisher-loc>Gland and Cambridge</publisher-loc>, <size units="page">30 pp</size>.</mixed-citation></ref><ref id="B53"><mixed-citation xmlns:xlink="http://www.w3.org/1999/xlink" xlink:type="simple">IDEAM (<year>2014</year>) <source>Mapa de Cobertura de la Tierra Adaptada Para Colombia.</source><publisher-name>Instituto de Hidrología</publisher-name>, <publisher-loc>Meteorología y Estudios Ambientales, Bogotá</publisher-loc>, <size units="page">1 pp</size>.</mixed-citation></ref><ref id="B22"><mixed-citation xmlns:xlink="http://www.w3.org/1999/xlink" xlink:type="simple">CATHALAC (<year>2011</year>) <source>Mapa Centroamericano de Cobertura y Uso de la Tierra, Cambios de Cobertura y Uso de la Tierra 1980–1990–2000–2010.</source><publisher-name>Programa Regional para la Reducción de la Vulnerabilidad y Degradación Ambiental</publisher-name>, <publisher-loc>Ciudad de Panamá</publisher-loc>, <size units="page">166 pp</size>.</mixed-citation></ref><ref id="B70"><mixed-citation xmlns:xlink="http://www.w3.org/1999/xlink" xlink:type="simple"><person-group><name name-style="western"><surname>Myers</surname><given-names>N</given-names></name><name name-style="western"><surname>Mittermeier</surname><given-names>RA</given-names></name><name name-style="western"><surname>Mittermeier</surname><given-names>CG</given-names></name><name name-style="western"><surname>da Fonseca</surname><given-names>GAB</given-names></name><name name-style="western"><surname>Kent</surname><given-names>J</given-names></name></person-group> (<year>2000</year>) <article-title>Biodiversity hotspots for conservation priorities.</article-title><source>Nature</source><volume>403</volume>(<issue>6772</issue>): <fpage>835</fpage>–<lpage>838</lpage>. <ext-link xlink:href="10.1038/35002501" ext-link-type="doi" xlink:type="simple">https://doi.org/10.1038/35002501</ext-link></mixed-citation></ref></ref-list></tp:taxon-treatment>
