# Supplementary material for: ﻿A consolidated phylogeny of snail-eating snakes (Serpentes, Dipsadini), with the description of five new species from Colombia, Ecuador, and Panama
Source: Zookeys. 2023 Jan 25;1143:1–49. doi: 10.3897/zookeys.1143.93601 (PMC10208808; doi:10.3897/zookeys.1143.93601)
Supplement: XML Treatment for Sibon canopy [file zookeys.1143.93601-treatment2.xml]

<!DOCTYPE tp:taxon-treatment
  PUBLIC "-//TaxonX//DTD Taxonomic Treatment Publishing DTD v0 20100105//EN" "tax-treatment-NSO.dtd">
<tp:taxon-treatment xmlns:tp="http://www.plazi.org/taxpub"><tp:treatment-meta><kwd-group><label>Taxon classification</label><kwd>
              <named-content content-type="kingdom">Animalia</named-content>
            </kwd><kwd>
              <named-content content-type="order">Squamata</named-content>
            </kwd><kwd>
              <named-content content-type="family">Colubridae</named-content>
            </kwd></kwd-group><mixed-citation publication-type="journal"><person-group><name><surname>Arteaga</surname><given-names>Alejandro</given-names></name><name><surname>Batista</surname><given-names>Abel</given-names></name></person-group><article-title>﻿A consolidated phylogeny of snail-eating snakes (<tp:taxon-name><tp:taxon-name-part taxon-name-part-type="suborder">Serpentes</tp:taxon-name-part></tp:taxon-name>, <tp:taxon-name><tp:taxon-name-part taxon-name-part-type="tribe">Dipsadini</tp:taxon-name-part></tp:taxon-name>), with the description of five new species from Colombia, Ecuador, and Panama</article-title><source>Zookeys</source><day>25</day><month>01</month><year>2023</year><volume>1143</volume><fpage>1</fpage><lpage>49</lpage><pub-id pub-id-type="doi">10.3897/zookeys.1143.93601</pub-id></mixed-citation></tp:treatment-meta><tp:nomenclature><label>﻿</label><tp:taxon-name>
            <object-id xmlns:xlink="http://www.w3.org/1999/xlink" content-type="arpha" xlink:type="simple">54069384-456A-59F9-A534-BD403B5C43F8</object-id>
            <tp:taxon-name-part taxon-name-part-type="genus" reg="Sibon">Sibon</tp:taxon-name-part>
            <tp:taxon-name-part taxon-name-part-type="species" reg="canopy">canopy</tp:taxon-name-part>
            <object-id xmlns:xlink="http://www.w3.org/1999/xlink" content-type="zoobank" xlink:type="simple">https://zoobank.org/EAE5090E-93AC-403D-A11C-4AFF2C737AE4</object-id>
          </tp:taxon-name><tp:taxon-status xmlns:xlink="http://www.w3.org/1999/xlink" xlink:type="simple">sp. nov.</tp:taxon-status><xref ref-type="fig" rid="F2">Figs 2c</xref><xref ref-type="fig" rid="F4">, 4a</xref><xref ref-type="fig" rid="F5">, 5b</xref><xref ref-type="fig" rid="F7">, 7 Proposed standard English name: Canopy Snail-eating Snake Proposed standard Spanish name: Culebra caracolera de dosel</xref></tp:nomenclature><tp:treatment-sec sec-type="type material" id="SECID0EHTBG"><title>Type material.</title><p><bold><italic>Holotype</italic></bold>: <abbrev xmlns:xlink="http://www.w3.org/1999/xlink" content-type="institution" xlink:title="Museo Herpetológico de Chiriquí" id="ABBRID0ESTBG" xlink:type="simple">MHCH</abbrev> 3110 (Figs <xref ref-type="fig" rid="F5">5b</xref>, <xref ref-type="fig" rid="F7">7</xref>), adult female collected by Abel Batista on 8 August 2016 at Cerro Gaital, La Pintada, Coclé province, Panama (<named-content xmlns:xlink="http://www.w3.org/1999/xlink" content-type="dwc:verbatimCoordinates" xlink:type="simple"><named-content content-type="geo-json" specific-use="{&#34;type&#34;:&#34;Point&#34;,&#34;coordinates&#34;:[-80.424110,8.708740]}" id="NCID0ECUBG" xlink:type="simple">8.70874, -80.42411</named-content></named-content>; 543 m a.s.l.).</p><fig id="F7" position="float" orientation="portrait"><object-id xmlns:xlink="http://www.w3.org/1999/xlink" content-type="doi" xlink:type="simple">10.3897/zookeys.1143.93601.figure7</object-id><object-id xmlns:xlink="http://www.w3.org/1999/xlink" content-type="arpha" xlink:type="simple">5B32AB34-4808-50D2-BA50-4A4452A9A82B</object-id><label>Figure 7.</label><caption><p>Adult female holotype of <italic><tp:taxon-name><tp:taxon-name-part taxon-name-part-type="genus" reg="Sibon">Sibon</tp:taxon-name-part><tp:taxon-name-part taxon-name-part-type="species" reg="canopy">canopy</tp:taxon-name-part></tp:taxon-name></italic> sp. nov. <abbrev xmlns:xlink="http://www.w3.org/1999/xlink" content-type="institution" xlink:title="Museo Herpetológico de Chiriquí" id="ABBRID0E1UBG" xlink:type="simple">MHCH</abbrev> 3110 in <bold>a</bold> dorsal and <bold>b</bold> ventral view.</p></caption><graphic xmlns:xlink="http://www.w3.org/1999/xlink" xlink:href="zookeys-1143-001_article-93601__-g007.jpg" position="float" orientation="portrait" xlink:type="simple" id="oo_800573.jpg"><uri content-type="original_file" xlink:type="simple">https://binary.pensoft.net/fig/800573</uri></graphic></fig><p><bold><italic>Paratypes</italic></bold>: <abbrev xmlns:xlink="http://www.w3.org/1999/xlink" content-type="institution" xlink:title="Museo Herpetológico de Chiriquí" id="ABBRID0EPVBG" xlink:type="simple">MHCH</abbrev> 1067, <named-content xmlns:xlink="http://www.w3.org/1999/xlink" content-type="dwc:institutional_code" xlink:title="Senckenberg Forschungsinstitut Frankfurt" xlink:href="http://grbio.org/institution/forschungsinstitut-und-natur-museum-senckenberg" xlink:type="simple">SMF</named-content> 88713–14, juveniles collected by Johannes Köhler, Abel Batista, and Marcos Ponce on 17 January 2007 at Casa de Ancón, Sendero el Pianista, Bocas del Toro province, Panama (<named-content xmlns:xlink="http://www.w3.org/1999/xlink" content-type="dwc:verbatimCoordinates" xlink:type="simple"><named-content content-type="geo-json" specific-use="{&#34;type&#34;:&#34;Point&#34;,&#34;coordinates&#34;:[-82.415940,8.871420]}" id="NCID0E3VBG" xlink:type="simple">8.87142, -82.41594</named-content></named-content>; 1005 m a.s.l.). <abbrev xmlns:xlink="http://www.w3.org/1999/xlink" content-type="institution" xlink:title="Museo Herpetológico de Chiriquí" id="ABBRID0EBWBG" xlink:type="simple">MHCH</abbrev> 220, juvenile female collected by Abel Batista and Marcos Ponce on March 2002 at Camino al Río Culebra, Bocas del Toro province, Panama (<named-content xmlns:xlink="http://www.w3.org/1999/xlink" content-type="dwc:verbatimCoordinates" xlink:type="simple"><named-content content-type="geo-json" specific-use="{&#34;type&#34;:&#34;Point&#34;,&#34;coordinates&#34;:[-82.391150,8.907720]}" id="NCID0EJWBG" xlink:type="simple">8.90772, -82.39115</named-content></named-content>; 698 m a.s.l.). <named-content xmlns:xlink="http://www.w3.org/1999/xlink" content-type="dwc:institutional_code" xlink:title="Senckenberg Forschungsinstitut Frankfurt" xlink:href="http://grbio.org/institution/forschungsinstitut-und-natur-museum-senckenberg" xlink:type="simple">SMF</named-content> 85077, adult female collected by Gunther Köhler, Abel Batista, Marcos Ponce, and Javier Sunyer on 17 January 2006 at Reserva Forestal La Fortuna, Comarca Ngäbe-Buglé, Panama (<named-content xmlns:xlink="http://www.w3.org/1999/xlink" content-type="dwc:verbatimCoordinates" xlink:type="simple"><named-content content-type="geo-json" specific-use="{&#34;type&#34;:&#34;Point&#34;,&#34;coordinates&#34;:[-82.209160,8.777630]}" id="NCID0EWWBG" xlink:type="simple">8.77763, -82.20916</named-content></named-content>; 1030 m a.s.l.). <named-content xmlns:xlink="http://www.w3.org/1999/xlink" content-type="dwc:institutional_code" xlink:title="Senckenberg Forschungsinstitut Frankfurt" xlink:href="http://grbio.org/institution/forschungsinstitut-und-natur-museum-senckenberg" xlink:type="simple">SMF</named-content> 89596, adult female collected by Leonhard Stadler and Nadim Hamad on 5 August 2008 at Cerro Mariposa, Veraguas province, Panama (<named-content xmlns:xlink="http://www.w3.org/1999/xlink" content-type="dwc:verbatimCoordinates" xlink:type="simple"><named-content content-type="geo-json" specific-use="{&#34;type&#34;:&#34;Point&#34;,&#34;coordinates&#34;:[-81.132750,8.524880]}" id="NCID0EDXBG" xlink:type="simple">8.52488, -81.13275</named-content></named-content>; 679 m a.s.l.). <named-content xmlns:xlink="http://www.w3.org/1999/xlink" content-type="dwc:institutional_code" xlink:title="Senckenberg Forschungsinstitut Frankfurt" xlink:href="http://grbio.org/institution/forschungsinstitut-und-natur-museum-senckenberg" xlink:type="simple">SMF</named-content> 90023, adult female collected by Arcadio Carrizo on 27 June 2008 at Cerro Negro, Veraguas province, Panama (<named-content xmlns:xlink="http://www.w3.org/1999/xlink" content-type="dwc:verbatimCoordinates" xlink:type="simple"><named-content content-type="geo-json" specific-use="{&#34;type&#34;:&#34;Point&#34;,&#34;coordinates&#34;:[-81.098940,8.569010]}" id="NCID0EQXBG" xlink:type="simple">8.56901, -81.09894</named-content></named-content>; 680 m a.s.l.). <named-content xmlns:xlink="http://www.w3.org/1999/xlink" content-type="dwc:institutional_code" xlink:title="Senckenberg Forschungsinstitut Frankfurt" xlink:href="http://grbio.org/institution/forschungsinstitut-und-natur-museum-senckenberg" xlink:type="simple">SMF</named-content> 91578, adult female collected by Sebastian Lotzkat and Andreas Hertz on 17 July 2010 at Río Changena, Bocas del Toro province, Panama (<named-content xmlns:xlink="http://www.w3.org/1999/xlink" content-type="dwc:verbatimCoordinates" xlink:type="simple"><named-content content-type="geo-json" specific-use="{&#34;type&#34;:&#34;Point&#34;,&#34;coordinates&#34;:[-82.690050,8.978510]}" id="NCID0E4XBG" xlink:type="simple">8.97851, -82.69005</named-content></named-content>; 1641 m a.s.l.). <named-content xmlns:xlink="http://www.w3.org/1999/xlink" content-type="dwc:institutional_code" xlink:title="Senckenberg Forschungsinstitut Frankfurt" xlink:href="http://grbio.org/institution/forschungsinstitut-und-natur-museum-senckenberg" xlink:type="simple">SMF</named-content> 86411, juvenile collected by Abel Batista and Marcos Ponce on 10 February 2006 at Sendero El Pianista, Bocas del Toro province, Panama (<named-content xmlns:xlink="http://www.w3.org/1999/xlink" content-type="dwc:verbatimCoordinates" xlink:type="simple"><named-content content-type="geo-json" specific-use="{&#34;type&#34;:&#34;Point&#34;,&#34;coordinates&#34;:[-82.415940,8.871410]}" id="NCID0EKYBG" xlink:type="simple">8.87141, -82.41594</named-content></named-content>; 1005 m a.s.l.). <named-content xmlns:xlink="http://www.w3.org/1999/xlink" content-type="dwc:institutional_code" xlink:title="Senckenberg Forschungsinstitut Frankfurt" xlink:href="http://grbio.org/institution/forschungsinstitut-und-natur-museum-senckenberg" xlink:type="simple">SMF</named-content> 90208, juvenile collected by Joe-Felix Bienentreu and Frank Hauenschild on 25 October 2009 at Cerro Guayabo, Chiriquí province, Panama (<named-content xmlns:xlink="http://www.w3.org/1999/xlink" content-type="dwc:verbatimCoordinates" xlink:type="simple"><named-content content-type="geo-json" specific-use="{&#34;type&#34;:&#34;Point&#34;,&#34;coordinates&#34;:[-82.254310,8.755310]}" id="NCID0EXYBG" xlink:type="simple">8.75531, -82.25431</named-content></named-content>; 1247 m a.s.l.). <abbrev xmlns:xlink="http://www.w3.org/1999/xlink" content-type="institution" xlink:title="Museo Herpetológico de Chiriquí" id="ABBRID0E3YBG" xlink:type="simple">MHCH</abbrev> 2363–64, males collected by Sebastian Lotzkat and Andreas Hertz between 29 October 2009 and 11 June 2010 at Cabeceras del Río Chiriquí Mali, Comarca Ngäbe-Buglé, Panama (<named-content xmlns:xlink="http://www.w3.org/1999/xlink" content-type="dwc:verbatimCoordinates" xlink:type="simple"><named-content content-type="geo-json" specific-use="{&#34;type&#34;:&#34;Point&#34;,&#34;coordinates&#34;:[-82.215470,8.789060]}" id="NCID0EEZBG" xlink:type="simple">8.78906, -82.21547</named-content></named-content>; 1080 m a.s.l.). <abbrev xmlns:xlink="http://www.w3.org/1999/xlink" content-type="institution" xlink:title="Museo Herpetológico de Chiriquí" id="ABBRID0EJZBG" xlink:type="simple">MHCH</abbrev> 2365, juvenile male collected by Sebastian Lotzkat and Andreas Hertz on 7 August 2010 at Cerro Mariposa, Veraguas province, Panama (<named-content xmlns:xlink="http://www.w3.org/1999/xlink" content-type="dwc:verbatimCoordinates" xlink:type="simple"><named-content content-type="geo-json" specific-use="{&#34;type&#34;:&#34;Point&#34;,&#34;coordinates&#34;:[-81.121040,8.508150]}" id="NCID0ERZBG" xlink:type="simple">8.50815, -81.12104</named-content></named-content>; 899 m a.s.l.). <named-content xmlns:xlink="http://www.w3.org/1999/xlink" content-type="dwc:institutional_code" xlink:title="Senckenberg Forschungsinstitut Frankfurt" xlink:href="http://grbio.org/institution/forschungsinstitut-und-natur-museum-senckenberg" xlink:type="simple">SMF</named-content> 85078, adult male collected by Gunther Köhler, Abel Batista, Marcos Ponce, and Javier Sunyer on 19 January 2006 at Reserva Forestal La Fortuna, Comarca Ngäbe-Buglé, Panama (<named-content xmlns:xlink="http://www.w3.org/1999/xlink" content-type="dwc:verbatimCoordinates" xlink:type="simple"><named-content content-type="geo-json" specific-use="{&#34;type&#34;:&#34;Point&#34;,&#34;coordinates&#34;:[-82.209160,8.777630]}" id="NCID0E5ZBG" xlink:type="simple">8.77763, -82.20916</named-content></named-content>; 1030 m a.s.l.). <named-content xmlns:xlink="http://www.w3.org/1999/xlink" content-type="dwc:institutional_code" xlink:title="Senckenberg Forschungsinstitut Frankfurt" xlink:href="http://grbio.org/institution/forschungsinstitut-und-natur-museum-senckenberg" xlink:type="simple">SMF</named-content> 88715, adult male collected by Sebastian Lotzkat and Andreas Hertz on 14 May 2008 at Trail to Rio Hornito, Chiriquí province, Panama (<named-content xmlns:xlink="http://www.w3.org/1999/xlink" content-type="dwc:verbatimCoordinates" xlink:type="simple"><named-content content-type="geo-json" specific-use="{&#34;type&#34;:&#34;Point&#34;,&#34;coordinates&#34;:[-82.218450,8.673850]}" id="NCID0EL1BG" xlink:type="simple">8.67385, -82.21845</named-content></named-content>; 1320 m a.s.l.). <named-content xmlns:xlink="http://www.w3.org/1999/xlink" content-type="dwc:institutional_code" xlink:title="Senckenberg Forschungsinstitut Frankfurt" xlink:href="http://grbio.org/institution/forschungsinstitut-und-natur-museum-senckenberg" xlink:type="simple">SMF</named-content> 89597, adult male collected by Leonhard Stadler and Nadim Hamad on 6 August 2008 at Cerro Mariposa, Veraguas province, Panama (<named-content xmlns:xlink="http://www.w3.org/1999/xlink" content-type="dwc:verbatimCoordinates" xlink:type="simple"><named-content content-type="geo-json" specific-use="{&#34;type&#34;:&#34;Point&#34;,&#34;coordinates&#34;:[-81.119270,8.514630]}" id="NCID0EY1BG" xlink:type="simple">8.51463, -81.11927</named-content></named-content>; 1003 m a.s.l.). <named-content xmlns:xlink="http://www.w3.org/1999/xlink" content-type="dwc:institutional_code" xlink:title="Senckenberg Forschungsinstitut Frankfurt" xlink:href="http://grbio.org/institution/forschungsinstitut-und-natur-museum-senckenberg" xlink:type="simple">SMF</named-content> 89786, adult male collected by Sebastian Lotzkat and Andreas Hertz on 1 April 2009 at Cerro Negro, Veraguas province, Panama (<named-content xmlns:xlink="http://www.w3.org/1999/xlink" content-type="dwc:verbatimCoordinates" xlink:type="simple"><named-content content-type="geo-json" specific-use="{&#34;type&#34;:&#34;Point&#34;,&#34;coordinates&#34;:[-81.098940,8.569010]}" id="NCID0EF2BG" xlink:type="simple">8.56901, -81.09894</named-content></named-content>; 900 m a.s.l.). <named-content xmlns:xlink="http://www.w3.org/1999/xlink" content-type="dwc:institutional_code" xlink:title="Senckenberg Forschungsinstitut Frankfurt" xlink:href="http://grbio.org/institution/forschungsinstitut-und-natur-museum-senckenberg" xlink:type="simple">SMF</named-content> 90024, adult male collected by Arcadio Carrizo on 29 July 2008 at Cerro Negro, Veraguas province, Panama (<named-content xmlns:xlink="http://www.w3.org/1999/xlink" content-type="dwc:verbatimCoordinates" xlink:type="simple"><named-content content-type="geo-json" specific-use="{&#34;type&#34;:&#34;Point&#34;,&#34;coordinates&#34;:[-81.097050,8.576970]}" id="NCID0ES2BG" xlink:type="simple">8.57697, -81.09705</named-content></named-content>; 1085 m a.s.l.). <named-content xmlns:xlink="http://www.w3.org/1999/xlink" content-type="dwc:institutional_code" xlink:title="Senckenberg Forschungsinstitut Frankfurt" xlink:href="http://grbio.org/institution/forschungsinstitut-und-natur-museum-senckenberg" xlink:type="simple">SMF</named-content> 90207, adult male collected by Sebastian Lotzkat and Andreas Hertz on 29 October 2009 at Cabeceras del Río Chiriquí Mali, Comarca Ngäbe-Buglé, Panama (<named-content xmlns:xlink="http://www.w3.org/1999/xlink" content-type="dwc:verbatimCoordinates" xlink:type="simple"><named-content content-type="geo-json" specific-use="{&#34;type&#34;:&#34;Point&#34;,&#34;coordinates&#34;:[-82.215470,8.789060]}" id="NCID0E62BG" xlink:type="simple">8.78906, -82.21547</named-content></named-content>; 1054 m a.s.l.). <named-content xmlns:xlink="http://www.w3.org/1999/xlink" content-type="dwc:institutional_code" xlink:title="Senckenberg Forschungsinstitut Frankfurt" xlink:href="http://grbio.org/institution/forschungsinstitut-und-natur-museum-senckenberg" xlink:type="simple">SMF</named-content> 91579, adult male collected by Sebastian Lotzkat and Andreas Hertz on 11 June 2010 at Cabeceras del Río Chiriquí Mali, Comarca Ngäbe-Buglé, Panama (<named-content xmlns:xlink="http://www.w3.org/1999/xlink" content-type="dwc:verbatimCoordinates" xlink:type="simple"><named-content content-type="geo-json" specific-use="{&#34;type&#34;:&#34;Point&#34;,&#34;coordinates&#34;:[-82.215470,8.789060]}" id="NCID0EM3BG" xlink:type="simple">8.78906, -82.21547</named-content></named-content>; 1054 m a.s.l.). <named-content xmlns:xlink="http://www.w3.org/1999/xlink" content-type="dwc:institutional_code" xlink:title="Senckenberg Forschungsinstitut Frankfurt" xlink:href="http://grbio.org/institution/forschungsinstitut-und-natur-museum-senckenberg" xlink:type="simple">SMF</named-content> 91580, adult male collected by Sebastian Lotzkat and Andreas Hertz on 24 June 2010 at Bosque Guayabito, Comarca Ngäbe-Buglé, Panama (<named-content xmlns:xlink="http://www.w3.org/1999/xlink" content-type="dwc:verbatimCoordinates" xlink:type="simple"><named-content content-type="geo-json" specific-use="{&#34;type&#34;:&#34;Point&#34;,&#34;coordinates&#34;:[-81.484670,8.549390]}" id="NCID0EZ3BG" xlink:type="simple">8.54939, -81.48467</named-content></named-content>; 1510 m a.s.l.).</p></tp:treatment-sec><tp:treatment-sec sec-type="diagnosis" id="SECID0E53BG"><title>Diagnosis.</title><p><italic><tp:taxon-name><tp:taxon-name-part taxon-name-part-type="genus" reg="Sibon">Sibon</tp:taxon-name-part><tp:taxon-name-part taxon-name-part-type="species" reg="canopy">canopy</tp:taxon-name-part></tp:taxon-name></italic> sp. nov. is placed in the genus <italic><tp:taxon-name><tp:taxon-name-part taxon-name-part-type="genus" reg="Sibon">Sibon</tp:taxon-name-part></tp:taxon-name></italic> based on phylogenetic evidence (Fig. <xref ref-type="fig" rid="F1">1a</xref>) and on having the penultimate supralabial conspicuously higher than all other supralabials. The species is diagnosed based on the following combination of characters: (1) 15/15/15 smooth dorsals with enlarged vertebral row (1.4× as wide as adjacent rows); (2) loreal and prefrontal in contact with orbit; (3) 7–8 supralabials with, usually, 4<sup>th</sup>, 5<sup>th</sup>, and occasionally 6<sup>th</sup> contacting orbit; (4) usually 7–8 infralabials with 2<sup>nd</sup>–6<sup>th</sup> in contact with chinshields, first pair of infralabials not in contact behind symphysial due to presence of a postmental; (5) 180–189 ventrals in males, 170–185 in females; (6) 113–130 divided subcaudals in males, 107–124 in females; (7) dorsal background color olive with maroon bands (1–2 dorsal scales long mid-dorsally and 3–5 dorsal scales long on the lower flanks) and a reddish tint along the vertebral line (Fig. <xref ref-type="fig" rid="F2">2c</xref>), ventral surfaces white with encroachment from the dorsal maroon blotches, dorsal aspect of head composed of broad irregular maroon to blackish blotches interspersed with olive to red blotches (Fig. <xref ref-type="fig" rid="F5">5b</xref>), throat white with brownish blotches, iris dark reddish brown; (8) 336–427 mm <abbrev xmlns:xlink="http://www.w3.org/1999/xlink" xlink:title="snout-vent length" id="ABBRID0EM5BG" xlink:type="simple">SVL</abbrev> in males, 318–357 mm in females; (9) 160–221 mm <abbrev xmlns:xlink="http://www.w3.org/1999/xlink" xlink:title="tail length" id="ABBRID0EQ5BG" xlink:type="simple">TL</abbrev> in males, 157–185 mm in females.</p></tp:treatment-sec><tp:treatment-sec sec-type="comparisons" id="SECID0EU5BG"><title>Comparisons.</title><p><italic><tp:taxon-name><tp:taxon-name-part taxon-name-part-type="genus" reg="Sibon">Sibon</tp:taxon-name-part><tp:taxon-name-part taxon-name-part-type="species" reg="canopy">canopy</tp:taxon-name-part></tp:taxon-name></italic> sp. nov. is compared to other species of <italic><tp:taxon-name><tp:taxon-name-part taxon-name-part-type="genus" reg="Sibon">Sibon</tp:taxon-name-part></tp:taxon-name></italic> previously subsumed under <italic><tp:taxon-name><tp:taxon-name-part taxon-name-part-type="genus" reg="Sibon">S.</tp:taxon-name-part><tp:taxon-name-part taxon-name-part-type="species" reg="annulatus">annulatus</tp:taxon-name-part></tp:taxon-name></italic> sensu lato (differences summarized in Table <xref ref-type="table" rid="T2">2</xref>). From <italic><tp:taxon-name><tp:taxon-name-part taxon-name-part-type="genus" reg="Sibon">S.</tp:taxon-name-part><tp:taxon-name-part taxon-name-part-type="species" reg="annulatus">annulatus</tp:taxon-name-part></tp:taxon-name></italic> sensu stricto, the new species differs in having a single postmental scale, olive spaces among dorsal bands enclosing maroon blotches (Figs <xref ref-type="fig" rid="F2">2c</xref>, <xref ref-type="fig" rid="F4">4a</xref>), and by having small irregular (rather than broad and symmetrical) markings on the dorsal surface of the head (Fig. <xref ref-type="fig" rid="F5">5</xref>). <italic><tp:taxon-name><tp:taxon-name-part taxon-name-part-type="genus" reg="Sibon">Sibon</tp:taxon-name-part><tp:taxon-name-part taxon-name-part-type="species" reg="canopy">canopy</tp:taxon-name-part></tp:taxon-name></italic> sp. nov. differs from <italic><tp:taxon-name><tp:taxon-name-part taxon-name-part-type="genus" reg="Sibon">S.</tp:taxon-name-part><tp:taxon-name-part taxon-name-part-type="species" reg="irmelindicaprioae">irmelindicaprioae</tp:taxon-name-part></tp:taxon-name></italic> sp. nov. by having one postmental scale (instead of two), a lower number of infralabials (6–10 vs. 8–10), a lower number of ventrals in males (180–189 vs. 187–196), a different pattern on the dorsal surface of the head (Fig. <xref ref-type="fig" rid="F5">5</xref>), and by having maroon spots enclosed in the dorsal olive interspaces (Figs <xref ref-type="fig" rid="F2">2</xref>, <xref ref-type="fig" rid="F4">4</xref>). <italic><tp:taxon-name><tp:taxon-name-part taxon-name-part-type="genus" reg="Sibon">Sibon</tp:taxon-name-part><tp:taxon-name-part taxon-name-part-type="species" reg="canopy">canopy</tp:taxon-name-part></tp:taxon-name></italic> sp. nov. differs from <italic><tp:taxon-name><tp:taxon-name-part taxon-name-part-type="genus" reg="Sibon">S.</tp:taxon-name-part><tp:taxon-name-part taxon-name-part-type="species" reg="marleyae">marleyae</tp:taxon-name-part></tp:taxon-name></italic> sp. nov. by having one postmental scale (instead of two), olive spaces among dorsal bands enclosing maroon blotches (Figs <xref ref-type="fig" rid="F2">2</xref>, <xref ref-type="fig" rid="F4">4</xref>), and by having irregular (rather than symmetrical) markings on the dorsal surface of the head (Fig. <xref ref-type="fig" rid="F5">5</xref>).</p></tp:treatment-sec><tp:treatment-sec sec-type="description" id="SECID0EXCAI"><title>Description of holotype.</title><p>Adult female, <abbrev xmlns:xlink="http://www.w3.org/1999/xlink" xlink:title="snout-vent length" id="ABBRID0E4CAI" xlink:type="simple">SVL</abbrev> 321 mm, tail length 157 mm (48% <abbrev xmlns:xlink="http://www.w3.org/1999/xlink" xlink:title="snout-vent length" id="ABBRID0EBDAI" xlink:type="simple">SVL</abbrev>); head length 15.4 mm (4.7% <abbrev xmlns:xlink="http://www.w3.org/1999/xlink" xlink:title="snout-vent length" id="ABBRID0EFDAI" xlink:type="simple">SVL</abbrev>) from tip of snout to commissure of mouth; head width 8.0 mm (76% head length) taken at broadest point; snout-orbit distance 3.3 mm; head distinct from neck; snout short, blunt in dorsal outline and rounded in profile; rostral 2.1 mm wide, higher than broad; internasals 1.6 mm wide, broader than long; prefrontals 1.9 mm wide, longer than broad, entering orbit; supraocular 3.7 mm long, longer than broad; frontal 3.2 mm long, pentagonal and with a straight anterior border, in contact with prefrontals, supraoculars, and parietals; parietals 5.2 mm long, longer than broad; nasal divided, in contact with first three supralabials, loreal, prefrontal, internasal, and rostral; loreal 1.7 mm long, longer than high, entering the orbit; eye diameter 3.0 mm; pupil semi-elliptical; no preocular; two postoculars; temporals 1+2; eight supralabials with 5<sup>th</sup> and 6<sup>th</sup> contacting orbit on the right side, seven supralabials with 4<sup>th</sup> and 5<sup>th</sup> contacting orbit on the left side; symphysial in contact with chinshields; nine infralabials with 2<sup>nd</sup>–5<sup>th</sup> contacting chinshields; two pair of chinshields longer than wide; dorsal scales in 15/15/15 rows, smooth, without apical pits; 172 ventrals; 93+ divided subcaudals; cloacal plate entire.</p></tp:treatment-sec><tp:treatment-sec sec-type="natural history" id="SECID0EVDAI"><title>Natural history.</title><p><xref ref-type="bibr" rid="B62">Lotzkat (2014)</xref> found specimens of <italic><tp:taxon-name><tp:taxon-name-part taxon-name-part-type="genus" reg="Sibon">Sibon</tp:taxon-name-part><tp:taxon-name-part taxon-name-part-type="species" reg="canopy">canopy</tp:taxon-name-part></tp:taxon-name></italic> sp. nov. foraging at night on vegetation 50–300 cm above the ground in old-growth to moderately disturbed evergreen foothill/montane forests. At Cerro Gaital, Coclé province, we found two specimens moving on mossy branches and moist leaves 40–220 cm above the ground in primary forest during a drizzle. <xref ref-type="bibr" rid="B85">Ray et al. (2012)</xref> found this species to be more common in forest and along streams rather than around ponds. Only one individual (a juvenile) was seen crawling along a stream bed. <xref ref-type="bibr" rid="B85">Ray et al. (2012)</xref> found oligochaete and mollusk remains in fecal samples of 37 individuals of <italic><tp:taxon-name><tp:taxon-name-part taxon-name-part-type="genus" reg="Sibon">S.</tp:taxon-name-part><tp:taxon-name-part taxon-name-part-type="species" reg="canopy">canopy</tp:taxon-name-part></tp:taxon-name></italic> sp. nov. from El Copé and Altos del María, Panama. They also observed an individual feeding on a snail at El Copé.</p></tp:treatment-sec><tp:treatment-sec sec-type="distribution" id="SECID0E4EAI"><title>Distribution.</title><p><italic><tp:taxon-name><tp:taxon-name-part taxon-name-part-type="genus" reg="Sibon">Sibon</tp:taxon-name-part><tp:taxon-name-part taxon-name-part-type="species" reg="canopy">canopy</tp:taxon-name-part></tp:taxon-name></italic> sp. nov. is known from 25 localities (listed in Suppl. material <xref ref-type="supplementary-material" rid="S2">2</xref>) in both the Atlantic and Pacific slopes of the Cordillera Central in western Panama, with a population on the slopes of El Valle Volcano. The species occurs over an estimated area of 8,089 km<sup>2</sup> and has been recorded at elevations 543–1641 m above sea level (Fig. <xref ref-type="fig" rid="F6">6</xref>).</p></tp:treatment-sec><tp:treatment-sec sec-type="etymology" id="SECID0EYFAI"><title>Etymology.</title><p>The specific epithet <italic><tp:taxon-name><tp:taxon-name-part taxon-name-part-type="genus" reg="Sibon"/><tp:taxon-name-part taxon-name-part-type="species" reg="canopy">canopy</tp:taxon-name-part></tp:taxon-name></italic> is used as a noun in apposition and honors the Canopy Family system of reserves, particularly its Canopy Lodge in Valle de Antón, Coclé province, Panama, where the new species occurs. Though best known for its world-class eco-tourism focused on birds, the Canopy Family also protects habitat that is critical for dozens of poorly studied Panamanian snakes such as <italic><tp:taxon-name><tp:taxon-name-part taxon-name-part-type="genus" reg="Sibon">S.</tp:taxon-name-part><tp:taxon-name-part taxon-name-part-type="species" reg="canopy">canopy</tp:taxon-name-part></tp:taxon-name></italic> sp. nov. and <italic><tp:taxon-name><tp:taxon-name-part taxon-name-part-type="genus" reg="Sibon">S.</tp:taxon-name-part><tp:taxon-name-part taxon-name-part-type="species" reg="irmelindicaprioae">irmelindicaprioae</tp:taxon-name-part></tp:taxon-name></italic> sp. nov. The project was founded in 1994 by Raúl Arias de Para and Denise Barakat de Arias, two champions of Panamanian conservation who are deeply intertwined with the Political history of the country. In 2019, the Canopy Family invited us to explore their system of reserves in order to discover their herpetofauna. As a result of this invitation, both <italic><tp:taxon-name><tp:taxon-name-part taxon-name-part-type="genus" reg="Sibon">S.</tp:taxon-name-part><tp:taxon-name-part taxon-name-part-type="species" reg="canopy">canopy</tp:taxon-name-part></tp:taxon-name></italic> sp. nov. and a new species of <italic><tp:taxon-name><tp:taxon-name-part taxon-name-part-type="genus" reg="Dipsas">Dipsas</tp:taxon-name-part></tp:taxon-name></italic> were discovered.</p></tp:treatment-sec><tp:treatment-sec sec-type="conservation status" id="SECID0EQHAI"><title>Conservation status.</title><p>We consider <italic><tp:taxon-name><tp:taxon-name-part taxon-name-part-type="genus" reg="Sibon">Sibon</tp:taxon-name-part><tp:taxon-name-part taxon-name-part-type="species" reg="canopy">canopy</tp:taxon-name-part></tp:taxon-name></italic> sp. nov. to be included in the Near Threatened category following IUCN Red List criteria (<xref ref-type="bibr" rid="B54">IUCN 2001</xref>) because, although the species’ estimated extent of occurrence is less than 10,000 km<sup>2</sup> and nearly 40% of this area has already been deforested (Fig. <xref ref-type="fig" rid="F6">6</xref>; <xref ref-type="bibr" rid="B22">CATHALAC 2011</xref>), the species occurs in at least four major national parks (<xref ref-type="bibr" rid="B62">Lotzkat 2014</xref>) and satellite images show that there is forest connectivity between populations. At Parque Nacional G. D. Omar Torríjos Herrera, the occurrence rates of <italic><tp:taxon-name><tp:taxon-name-part taxon-name-part-type="genus" reg="Sibon">S.</tp:taxon-name-part><tp:taxon-name-part taxon-name-part-type="species" reg="canopy">canopy</tp:taxon-name-part></tp:taxon-name></italic> sp. nov. have actually increased by a factor of three in the period between 2006 and 2012 (<xref ref-type="bibr" rid="B101">Zipkin et al. 2020</xref>). However, the body condition of the individuals in this locality declined following the collapse of amphibian populations due to chytridiomycosis (<xref ref-type="bibr" rid="B101">Zipkin et al. 2020</xref>). The status and trend of other populations should be evaluated carefully given that <italic><tp:taxon-name><tp:taxon-name-part taxon-name-part-type="genus" reg="Sibon">S.</tp:taxon-name-part><tp:taxon-name-part taxon-name-part-type="species" reg="canopy">canopy</tp:taxon-name-part></tp:taxon-name></italic> sp. nov. is endemic to Panama (but see Discussion) and probably highly dependent on old-growth forests.</p></tp:treatment-sec><tp:treatment-sec><!--Section generated to contain objects referenced in tp:taxon-treatment.--><fig id="F2" position="float" orientation="portrait"><object-id xmlns:xlink="http://www.w3.org/1999/xlink" content-type="doi" xlink:type="simple">10.3897/zookeys.1143.93601.figure2</object-id><object-id xmlns:xlink="http://www.w3.org/1999/xlink" content-type="arpha" xlink:type="simple">4F07D296-1FF1-5F0E-A210-38077620B4BA</object-id><label>Figure 2.</label><caption><p>Photographs of some species of <italic><tp:taxon-name><tp:taxon-name-part taxon-name-part-type="genus" reg="Sibon">Sibon</tp:taxon-name-part></tp:taxon-name></italic> in life <bold>a</bold><italic><tp:taxon-name><tp:taxon-name-part taxon-name-part-type="genus" reg="Sibon">S.</tp:taxon-name-part><tp:taxon-name-part taxon-name-part-type="species" reg="irmelindicaprioae">irmelindicaprioae</tp:taxon-name-part></tp:taxon-name></italic> sp. nov. <abbrev xmlns:xlink="http://www.w3.org/1999/xlink" content-type="institution" xlink:title="Museo Herpetológico de Chiriquí" id="ABBRID0EFMAG" xlink:type="simple">MHCH</abbrev> 3269 from Chucantí Reserve, Darién province, Panama <bold>b</bold><italic><tp:taxon-name><tp:taxon-name-part taxon-name-part-type="genus" reg="Sibon">S.</tp:taxon-name-part><tp:taxon-name-part taxon-name-part-type="species" reg="irmelindicaprioae">irmelindicaprioae</tp:taxon-name-part></tp:taxon-name></italic> sp. nov. from Morromico Reserve, Chocó department, Colombia <bold>c</bold><italic><tp:taxon-name><tp:taxon-name-part taxon-name-part-type="genus" reg="Sibon">S.</tp:taxon-name-part><tp:taxon-name-part taxon-name-part-type="species" reg="canopy">canopy</tp:taxon-name-part></tp:taxon-name></italic> sp. nov. from Cerro Gaital, Coclé province, Panama <bold>d, e</bold><italic><tp:taxon-name><tp:taxon-name-part taxon-name-part-type="genus" reg="Sibon">S.</tp:taxon-name-part><tp:taxon-name-part taxon-name-part-type="species" reg="annulatus">annulatus</tp:taxon-name-part></tp:taxon-name></italic> from Centro Manu, Limón province, Costa Rica <bold>f</bold><italic><tp:taxon-name><tp:taxon-name-part taxon-name-part-type="genus" reg="Sibon">S.</tp:taxon-name-part><tp:taxon-name-part taxon-name-part-type="species" reg="ayerbeorum">ayerbeorum</tp:taxon-name-part></tp:taxon-name></italic><named-content xmlns:xlink="http://www.w3.org/1999/xlink" content-type="dwc:institutional_code" xlink:title="Museo de Zoología de la Universidad San Francisco de Quito" xlink:href="http://grbio.org/institution/universidad-san-francisco-de-quito" xlink:type="simple">ZSFQ</named-content> 5066 from Canandé Biological Reserve, Esmeraldas Province, Ecuador <bold>g</bold><italic><tp:taxon-name><tp:taxon-name-part taxon-name-part-type="genus" reg="Sibon">S.</tp:taxon-name-part><tp:taxon-name-part taxon-name-part-type="species" reg="marleyae">marleyae</tp:taxon-name-part></tp:taxon-name></italic> sp. nov. holotype <named-content xmlns:xlink="http://www.w3.org/1999/xlink" content-type="dwc:institutional_code" xlink:title="Museo de Zoología de la Universidad San Francisco de Quito" xlink:href="http://grbio.org/institution/universidad-san-francisco-de-quito" xlink:type="simple">ZSFQ</named-content> 5065 from Verdecanandé, Esmeraldas Province, Ecuador <bold>h</bold><italic><tp:taxon-name><tp:taxon-name-part taxon-name-part-type="genus" reg="Sibon">S.</tp:taxon-name-part><tp:taxon-name-part taxon-name-part-type="species" reg="marleyae">marleyae</tp:taxon-name-part></tp:taxon-name></italic> sp. nov. <named-content xmlns:xlink="http://www.w3.org/1999/xlink" content-type="dwc:institutional_code" xlink:title="Museo de Zoología de la Universidad San Francisco de Quito" xlink:href="http://grbio.org/institution/universidad-san-francisco-de-quito" xlink:type="simple">ZSFQ</named-content> 5068 from Verdecanandé, Esmeraldas Province, Ecuador <bold>i</bold><italic><tp:taxon-name><tp:taxon-name-part taxon-name-part-type="genus" reg="Sibon">S.</tp:taxon-name-part><tp:taxon-name-part taxon-name-part-type="species" reg="marleyae">marleyae</tp:taxon-name-part></tp:taxon-name></italic> sp. nov. neonate from Verdecanandé, Esmeraldas Province, Ecuador.</p></caption><graphic xmlns:xlink="http://www.w3.org/1999/xlink" xlink:href="zookeys-1143-001_article-93601__-g002.jpg" position="float" orientation="portrait" xlink:type="simple" id="oo_800568.jpg"><uri content-type="original_file" xlink:type="simple">https://binary.pensoft.net/fig/800568</uri></graphic></fig><fig id="F4" position="float" orientation="portrait"><object-id xmlns:xlink="http://www.w3.org/1999/xlink" content-type="doi" xlink:type="simple">10.3897/zookeys.1143.93601.figure4</object-id><object-id xmlns:xlink="http://www.w3.org/1999/xlink" content-type="arpha" xlink:type="simple">4EF1ED8C-4D4E-5133-8E4B-4936A282EED8</object-id><label>Figure 4.</label><caption><p>Photographs of some species of <italic><tp:taxon-name><tp:taxon-name-part taxon-name-part-type="genus" reg="Sibon">Sibon</tp:taxon-name-part></tp:taxon-name></italic> and <italic><tp:taxon-name><tp:taxon-name-part taxon-name-part-type="genus" reg="Dipsas">Dipsas</tp:taxon-name-part></tp:taxon-name></italic> in life <bold>a</bold><italic><tp:taxon-name><tp:taxon-name-part taxon-name-part-type="genus" reg="Sibon">S.</tp:taxon-name-part><tp:taxon-name-part taxon-name-part-type="species" reg="canopy">canopy</tp:taxon-name-part></tp:taxon-name></italic> sp. nov. from El Valle de Antón, Coclé province, Panama <bold>b</bold><italic><tp:taxon-name><tp:taxon-name-part taxon-name-part-type="genus" reg="Sibon">S.</tp:taxon-name-part><tp:taxon-name-part taxon-name-part-type="species" reg="irmelindicaprioae">irmelindicaprioae</tp:taxon-name-part></tp:taxon-name></italic> sp. nov. holotype <abbrev xmlns:xlink="http://www.w3.org/1999/xlink" content-type="institution" xlink:title="Museo Herpetológico de Chiriquí" id="ABBRID0EKSAG" xlink:type="simple">MHCH</abbrev> 3143 from Puerto Indio, Darién province, Panama <bold>c</bold><italic><tp:taxon-name><tp:taxon-name-part taxon-name-part-type="genus" reg="Sibon">S.</tp:taxon-name-part><tp:taxon-name-part taxon-name-part-type="species" reg="marleyae">marleyae</tp:taxon-name-part></tp:taxon-name></italic> sp. nov. from Verdecanandé, Esmeraldas Province, Ecuador <bold>d</bold><italic><tp:taxon-name><tp:taxon-name-part taxon-name-part-type="genus" reg="Sibon">S.</tp:taxon-name-part><tp:taxon-name-part taxon-name-part-type="species" reg="vieirai">vieirai</tp:taxon-name-part></tp:taxon-name></italic> sp. nov. from Mashpi Amagusa Reserve, Pichincha province, Ecuador <bold>e</bold><italic><tp:taxon-name><tp:taxon-name-part taxon-name-part-type="genus" reg="Dipsas">Dipsas</tp:taxon-name-part></tp:taxon-name></italic> sp. from Cerro Gaital, Coclé province, Panama <bold>f</bold><italic><tp:taxon-name><tp:taxon-name-part taxon-name-part-type="genus" reg="Dipsas">D.</tp:taxon-name-part><tp:taxon-name-part taxon-name-part-type="species" reg="welborni">welborni</tp:taxon-name-part></tp:taxon-name></italic> sp. nov. <named-content xmlns:xlink="http://www.w3.org/1999/xlink" content-type="dwc:institutional_code" xlink:title="Museo de Zoología de la Universidad San Francisco de Quito" xlink:href="http://grbio.org/institution/universidad-san-francisco-de-quito" xlink:type="simple">ZSFQ</named-content> 5060 from Vía a Nuevo Paraíso, Zamora Chinchipe province, Ecuador.</p></caption><graphic xmlns:xlink="http://www.w3.org/1999/xlink" xlink:href="zookeys-1143-001_article-93601__-g004.jpg" position="float" orientation="portrait" xlink:type="simple" id="oo_800570.jpg"><uri content-type="original_file" xlink:type="simple">https://binary.pensoft.net/fig/800570</uri></graphic></fig><fig id="F5" position="float" orientation="portrait"><object-id xmlns:xlink="http://www.w3.org/1999/xlink" content-type="doi" xlink:type="simple">10.3897/zookeys.1143.93601.figure5</object-id><object-id xmlns:xlink="http://www.w3.org/1999/xlink" content-type="arpha" xlink:type="simple">486A0B40-92B1-527B-9EC1-C6F596294CEF</object-id><label>Figure 5.</label><caption><p>Differences in head morphology between species of <italic><tp:taxon-name><tp:taxon-name-part taxon-name-part-type="genus" reg="Sibon">Sibon</tp:taxon-name-part></tp:taxon-name></italic> previously subsumed under <italic><tp:taxon-name><tp:taxon-name-part taxon-name-part-type="genus" reg="Sibon">S.</tp:taxon-name-part><tp:taxon-name-part taxon-name-part-type="species" reg="annulatus">annulatus</tp:taxon-name-part></tp:taxon-name></italic><bold>a</bold><italic><tp:taxon-name><tp:taxon-name-part taxon-name-part-type="genus" reg="Sibon">S.</tp:taxon-name-part><tp:taxon-name-part taxon-name-part-type="species" reg="annulatus">annulatus</tp:taxon-name-part></tp:taxon-name></italic><abbrev xmlns:xlink="http://www.w3.org/1999/xlink" content-type="institution" xlink:title="Museo Herpetológico de Chiriquí" id="ABBRID0EQVAG" xlink:type="simple">MHCH</abbrev> 1982 from Bonyic, Bocas del Toro province, Panama <bold>b</bold><italic><tp:taxon-name><tp:taxon-name-part taxon-name-part-type="genus" reg="Sibon">S.</tp:taxon-name-part><tp:taxon-name-part taxon-name-part-type="species" reg="canopy">canopy</tp:taxon-name-part></tp:taxon-name></italic> sp. nov. holotype <abbrev xmlns:xlink="http://www.w3.org/1999/xlink" content-type="institution" xlink:title="Museo Herpetológico de Chiriquí" id="ABBRID0ECWAG" xlink:type="simple">MHCH</abbrev> 3110 from Cerro Gaital, Coclé province, Panama <bold>c</bold><italic><tp:taxon-name><tp:taxon-name-part taxon-name-part-type="genus" reg="Sibon">S.</tp:taxon-name-part><tp:taxon-name-part taxon-name-part-type="species" reg="irmelindicaprioae">irmelindicaprioae</tp:taxon-name-part></tp:taxon-name></italic> sp. nov. <abbrev xmlns:xlink="http://www.w3.org/1999/xlink" content-type="institution" xlink:title="Museo Herpetológico de Chiriquí" id="ABBRID0EUWAG" xlink:type="simple">MHCH</abbrev> 3120 from Pirré, Darién province, Panama <bold>d</bold><italic><tp:taxon-name><tp:taxon-name-part taxon-name-part-type="genus" reg="Sibon">S.</tp:taxon-name-part><tp:taxon-name-part taxon-name-part-type="species" reg="marleyae">marleyae</tp:taxon-name-part></tp:taxon-name></italic> sp. nov. holotype <named-content xmlns:xlink="http://www.w3.org/1999/xlink" content-type="dwc:institutional_code" xlink:title="Museo de Zoología de la Universidad San Francisco de Quito" xlink:href="http://grbio.org/institution/universidad-san-francisco-de-quito" xlink:type="simple">ZSFQ</named-content> 5065 from Verdecanandé, Esmeraldas Province, Ecuador.</p></caption><graphic xmlns:xlink="http://www.w3.org/1999/xlink" xlink:href="zookeys-1143-001_article-93601__-g005.jpg" position="float" orientation="portrait" xlink:type="simple" id="oo_800571.jpg"><uri content-type="original_file" xlink:type="simple">https://binary.pensoft.net/fig/800571</uri></graphic></fig><fig id="F1" position="float" orientation="portrait"><object-id xmlns:xlink="http://www.w3.org/1999/xlink" content-type="doi" xlink:type="simple">10.3897/zookeys.1143.93601.figure1</object-id><object-id xmlns:xlink="http://www.w3.org/1999/xlink" content-type="arpha" xlink:type="simple">39229F6B-9559-57E8-B538-C87D8CA3F153</object-id><label>Figure 1.</label><caption><p>Phylogenetic relationships within <tp:taxon-name><tp:taxon-name-part taxon-name-part-type="tribe">Dipsadini</tp:taxon-name-part></tp:taxon-name> inferred using a Bayesian inference and derived from analysis of DNA gene fragments 12S, 16S, COI, CYTB, ND4, DNAH3, and NT3. Support values on intra-specific branches are not shown for clarity. Voucher numbers for sequences are indicated for each terminal. Black dots indicate clades with posterior probability values from 95–100%. Grey dots indicate values from 70–94%. White dots indicate values from 50–69% (values &lt; 50% not shown). Colored clades correspond to the species’ distribution presented in the maps. New or redefined species are indicated in bold type.</p></caption><graphic xmlns:xlink="http://www.w3.org/1999/xlink" xlink:href="zookeys-1143-001_article-93601__-g001.jpg" position="float" orientation="portrait" xlink:type="simple" id="oo_800567.jpg"><uri content-type="original_file" xlink:type="simple">https://binary.pensoft.net/fig/800567</uri></graphic></fig><table-wrap id="T2" position="float" orientation="portrait"><label>Table 2.</label><caption><p>Differences in coloration, scale counts, and size between <italic><tp:taxon-name><tp:taxon-name-part taxon-name-part-type="genus" reg="Sibon">Sibon</tp:taxon-name-part><tp:taxon-name-part taxon-name-part-type="species" reg="annulatus">annulatus</tp:taxon-name-part></tp:taxon-name></italic>, <italic><tp:taxon-name><tp:taxon-name-part taxon-name-part-type="genus" reg="Sibon">S.</tp:taxon-name-part><tp:taxon-name-part taxon-name-part-type="species" reg="canopy">canopy</tp:taxon-name-part></tp:taxon-name></italic> sp. nov., <italic><tp:taxon-name><tp:taxon-name-part taxon-name-part-type="genus" reg="Sibon">S.</tp:taxon-name-part><tp:taxon-name-part taxon-name-part-type="species" reg="irmelindicaprioae">irmelindicaprioae</tp:taxon-name-part></tp:taxon-name></italic> sp. nov., and <italic><tp:taxon-name><tp:taxon-name-part taxon-name-part-type="genus" reg="Sibon">S.</tp:taxon-name-part><tp:taxon-name-part taxon-name-part-type="species" reg="marleyae">marleyae</tp:taxon-name-part></tp:taxon-name></italic> sp. nov. The range of each continuous variable is from our own sample, <xref ref-type="bibr" rid="B79">Peters (1960)</xref>, Savage and McDiarmid 1992, <xref ref-type="bibr" rid="B60">Lewis et al. (2013)</xref>, <xref ref-type="bibr" rid="B62">Lotzkat (2014)</xref>, and <xref ref-type="bibr" rid="B66">Meneses-Pelayo et al. (2016)</xref>. The numbers in parentheses represent the sample size.</p></caption><table id="TID0EOGCI" rules="all"><tbody><tr><th rowspan="1" colspan="1">Variable</th><th rowspan="1" colspan="2">
                    <italic>
                      <tp:taxon-name><tp:taxon-name-part taxon-name-part-type="genus" reg="Sibon">Sibon</tp:taxon-name-part><tp:taxon-name-part taxon-name-part-type="species" reg="annulatus">annulatus</tp:taxon-name-part></tp:taxon-name>
                    </italic>
                  </th><th rowspan="1" colspan="2"><italic><tp:taxon-name><tp:taxon-name-part taxon-name-part-type="genus" reg="Sibon">Sibon</tp:taxon-name-part><tp:taxon-name-part taxon-name-part-type="species" reg="canopy">canopy</tp:taxon-name-part></tp:taxon-name></italic> sp. nov.</th><th rowspan="1" colspan="2"><italic><tp:taxon-name><tp:taxon-name-part taxon-name-part-type="genus" reg="Sibon">Sibon</tp:taxon-name-part><tp:taxon-name-part taxon-name-part-type="species" reg="irmelindicaprioae">irmelindicaprioae</tp:taxon-name-part></tp:taxon-name></italic> sp. nov.</th><th rowspan="1" colspan="2"><italic><tp:taxon-name><tp:taxon-name-part taxon-name-part-type="genus" reg="Sibon">Sibon</tp:taxon-name-part><tp:taxon-name-part taxon-name-part-type="species" reg="marleyae">marleyae</tp:taxon-name-part></tp:taxon-name></italic> sp. nov.</th></tr><tr><td rowspan="1" colspan="1">Dorsum pattern</td><td rowspan="1" colspan="2">Reddish bands distinct and extending over the entire dorsal and lateral surfaces</td><td rowspan="1" colspan="2">Reddish bands distinct and broken along vertebral line in about half of individuals</td><td rowspan="1" colspan="2">Reddish bands faint and broken along vertebral line</td><td rowspan="1" colspan="2">Reddish bands distinct and usually broken along vertebral line</td></tr><tr><td rowspan="1" colspan="1">Reddish vertebral spots in interspaces</td><td rowspan="1" colspan="2">No</td><td rowspan="1" colspan="2">Yes</td><td rowspan="1" colspan="2">No</td><td rowspan="1" colspan="2">No</td></tr><tr><td rowspan="1" colspan="1">Head pattern</td><td rowspan="1" colspan="2">Symmetrical broad blotches</td><td rowspan="1" colspan="2">Irregular broad blotches</td><td rowspan="1" colspan="2">Finely variegated</td><td rowspan="1" colspan="2">Irregular/symmetrical broad blotches</td></tr><tr><td rowspan="1" colspan="1">Supralabials</td><td rowspan="1" colspan="2">7–8</td><td rowspan="1" colspan="2">6–8</td><td rowspan="1" colspan="2">7–9</td><td rowspan="1" colspan="2">7–8</td></tr><tr><td rowspan="1" colspan="1">Infralabials</td><td rowspan="1" colspan="2">7–9</td><td rowspan="1" colspan="2">6–8</td><td rowspan="1" colspan="2">8–10</td><td rowspan="1" colspan="2">8–9</td></tr><tr><td rowspan="1" colspan="1">Postmentals</td><td rowspan="1" colspan="2">2</td><td rowspan="1" colspan="2">1</td><td rowspan="1" colspan="2">2</td><td rowspan="1" colspan="2">2 (1 in <named-content xmlns:xlink="http://www.w3.org/1999/xlink" content-type="dwc:institutional_code" xlink:title="Museo de Zoología de la Pontificia Universidad Católica del Ecuador" xlink:href="http://grbio.org/institution/museo-de-zoologia-pontificia-universidad-catolica-del-ecuador" xlink:type="simple">QCAZ</named-content> 16974)</td></tr><tr><td rowspan="1" colspan="1">Sex</td><td rowspan="1" colspan="1">Males (<italic>n</italic> = 10)</td><td rowspan="1" colspan="1">Females (<italic>n</italic> = 15)</td><td rowspan="1" colspan="1">Males (<italic>n</italic> = 12)</td><td rowspan="1" colspan="1">Females (<italic>n</italic> = 8)</td><td rowspan="1" colspan="1">Males (<italic>n</italic> = 7)</td><td rowspan="1" colspan="1">Females (<italic>n</italic> = 1)</td><td rowspan="1" colspan="1">Males (<italic>n</italic> = 6)</td><td rowspan="1" colspan="1">Females (<italic>n</italic> = 5)</td></tr><tr><td rowspan="1" colspan="1">Maximum <abbrev xmlns:xlink="http://www.w3.org/1999/xlink" xlink:title="total length" id="ABBRID0EAJBG" xlink:type="simple">TOL</abbrev></td><td rowspan="1" colspan="1">707 mm</td><td rowspan="1" colspan="1">611 mm</td><td rowspan="1" colspan="1">648 mm</td><td rowspan="1" colspan="1">536 mm</td><td rowspan="1" colspan="1">580 mm</td><td rowspan="1" colspan="1">606 mm</td><td rowspan="1" colspan="1">657 mm</td><td rowspan="1" colspan="1">551 mm</td></tr><tr><td rowspan="1" colspan="1">Ventrals</td><td rowspan="1" colspan="1">170–192</td><td rowspan="1" colspan="1">161–186</td><td rowspan="1" colspan="1">180–189</td><td rowspan="1" colspan="1">170–185</td><td rowspan="1" colspan="1">187–196</td><td rowspan="1" colspan="1">174</td><td rowspan="1" colspan="1">186–204</td><td rowspan="1" colspan="1">176–193</td></tr><tr><td rowspan="1" colspan="1">Subcaudals</td><td rowspan="1" colspan="1">108–135</td><td rowspan="1" colspan="1">113–126</td><td rowspan="1" colspan="1">113–130</td><td rowspan="1" colspan="1">107–124</td><td rowspan="1" colspan="1">110–128</td><td rowspan="1" colspan="1">117</td><td rowspan="1" colspan="1">130–143</td><td rowspan="1" colspan="1">109–128</td></tr></tbody></table></table-wrap><supplementary-material xmlns:xlink="http://www.w3.org/1999/xlink" id="S2" position="float" orientation="portrait" xlink:type="simple"><object-id content-type="doi" xlink:type="simple">10.3897/zookeys.1143.93601.suppl2</object-id><object-id content-type="zenodo_dep_id" xlink:type="simple">7575212</object-id><object-id content-type="arpha" xlink:type="simple">95D4F42B-97D5-5BA2-BD6A-50EFF0BCA338</object-id><label>Supplementary material 2</label><caption><p>Locality data used to create distribution maps. Type localities indicated in bold type.</p></caption><statement content-type="dataType"><label>Data type</label><p>Occurrences</p></statement><media xlink:href="zookeys-1143-001_article-93601__-s002.xls" mimetype="application" mime-subtype="vnd.ms-excel" position="float" orientation="portrait" xlink:type="simple" id="oo_800585.xls"><uri content-type="original_file" xlink:type="simple">https://binary.pensoft.net/file/800585</uri></media><permissions><license xlink:type="simple"><license-p>This dataset is made available under the Open Database License (http://opendatacommons.org/licenses/odbl/1.0/). The Open Database License (ODbL) is a license agreement intended to allow users to freely share, modify, and use this Dataset while maintaining this same freedom for others, provided that the original source and author(s) are credited.</license-p></license></permissions><attrib specific-use="authors">Alejandro Arteaga, Abel Batista</attrib></supplementary-material><fig id="F6" position="float" orientation="portrait"><object-id xmlns:xlink="http://www.w3.org/1999/xlink" content-type="doi" xlink:type="simple">10.3897/zookeys.1143.93601.figure6</object-id><object-id xmlns:xlink="http://www.w3.org/1999/xlink" content-type="arpha" xlink:type="simple">E6A31938-3200-5A6E-9832-E91AF11569C5</object-id><label>Figure 6.</label><caption><p>Distribution of species of <italic><tp:taxon-name><tp:taxon-name-part taxon-name-part-type="genus" reg="Sibon">Sibon</tp:taxon-name-part></tp:taxon-name></italic> previously subsumed under <italic><tp:taxon-name><tp:taxon-name-part taxon-name-part-type="genus" reg="Sibon">S.</tp:taxon-name-part><tp:taxon-name-part taxon-name-part-type="species" reg="annulatus">annulatus</tp:taxon-name-part></tp:taxon-name></italic>. Black symbols represent type localities; white symbols other localities listed in Suppl. material <xref ref-type="supplementary-material" rid="S2">2</xref>. Colored areas show the extent of suitable environmental conditions for each species.</p></caption><graphic xmlns:xlink="http://www.w3.org/1999/xlink" xlink:href="zookeys-1143-001_article-93601__-g006.jpg" position="float" orientation="portrait" xlink:type="simple" id="oo_800572.jpg"><uri content-type="original_file" xlink:type="simple">https://binary.pensoft.net/fig/800572</uri></graphic></fig></tp:treatment-sec><ref-list><ref id="B79"><mixed-citation xmlns:xlink="http://www.w3.org/1999/xlink" xlink:type="simple"><person-group><name name-style="western"><surname>Peters</surname><given-names>JA</given-names></name></person-group> (<year>1960</year>) <article-title>The snakes of the subfamily <tp:taxon-name><tp:taxon-name-part taxon-name-part-type="subfamily">Dipsadinae</tp:taxon-name-part></tp:taxon-name>. Miscellaneous Publications, Museum of Zoology.</article-title><source>Univesity of Michigan</source><volume>114</volume>: <fpage>1</fpage>–<lpage>224</lpage>.</mixed-citation></ref><ref id="B60"><mixed-citation xmlns:xlink="http://www.w3.org/1999/xlink" xlink:type="simple"><person-group><name name-style="western"><surname>Lewis</surname><given-names>TR</given-names></name><name name-style="western"><surname>Griffin</surname><given-names>RK</given-names></name><name name-style="western"><surname>Grant</surname><given-names>PBC</given-names></name><name name-style="western"><surname>Figueroa</surname><given-names>A</given-names></name><name name-style="western"><surname>Ray</surname><given-names>JM</given-names></name><name name-style="western"><surname>Graham</surname><given-names>KE</given-names></name><name name-style="western"><surname>David</surname><given-names>G</given-names></name></person-group> (<year>2013</year>) <article-title>Morphology and ecology of <italic><tp:taxon-name><tp:taxon-name-part taxon-name-part-type="genus">Sibon</tp:taxon-name-part></tp:taxon-name></italic> snakes (<tp:taxon-name><tp:taxon-name-part taxon-name-part-type="order">Squamata</tp:taxon-name-part></tp:taxon-name>: <tp:taxon-name><tp:taxon-name-part taxon-name-part-type="family">Dipsadidae</tp:taxon-name-part></tp:taxon-name>) from two Neotropical forests in Mesoamerica.</article-title><source>Phyllomedusa</source><volume>12</volume>: <fpage>47</fpage>–<lpage>55</lpage>. <ext-link xlink:href="10.11606/issn.2316-9079.v12i1p47-55" ext-link-type="doi" xlink:type="simple">https://doi.org/10.11606/issn.2316-9079.v12i1p47-55</ext-link></mixed-citation></ref><ref id="B62"><mixed-citation xmlns:xlink="http://www.w3.org/1999/xlink" xlink:type="simple"><person-group><name name-style="western"><surname>Lotzkat</surname><given-names>S</given-names></name></person-group> (<year>2014</year>) <source>Diversity, taxonomy, and biogeography of the reptiles inhabiting the highlands of the Cordillera Central (Serranía de Talamanca and Serranía de Tabasará) in western Panama.</source><publisher-name>PhD thesis</publisher-name>, <publisher-loc>Goethe-Universität in Frankfurt am Main</publisher-loc>, <size units="page">931 pp</size>.</mixed-citation></ref><ref id="B66"><mixed-citation xmlns:xlink="http://www.w3.org/1999/xlink" xlink:type="simple"><person-group><name name-style="western"><surname>Meneses-Pelayo</surname><given-names>E</given-names></name><name name-style="western"><surname>Echavarría-Rentería</surname><given-names>JD</given-names></name><name name-style="western"><surname>Bayona-Serrano</surname><given-names>JD</given-names></name><name name-style="western"><surname>Caicedo-Portilla</surname><given-names>JC</given-names></name><name name-style="western"><surname>Rengifo-Mosquera</surname><given-names>JT</given-names></name></person-group> (<year>2016</year>) <article-title>New records and an update of the distribution of <italic><tp:taxon-name><tp:taxon-name-part taxon-name-part-type="genus">Sibon</tp:taxon-name-part><tp:taxon-name-part taxon-name-part-type="species">annulatus</tp:taxon-name-part></tp:taxon-name></italic> (<tp:taxon-name><tp:taxon-name-part taxon-name-part-type="family">Colubridae</tp:taxon-name-part></tp:taxon-name>: <tp:taxon-name><tp:taxon-name-part taxon-name-part-type="subfamily">Dipsadinae</tp:taxon-name-part></tp:taxon-name>: <tp:taxon-name><tp:taxon-name-part taxon-name-part-type="tribe">Dipsadini</tp:taxon-name-part></tp:taxon-name>) for Colombia.</article-title><source>Check List</source><volume>12</volume>(<issue>4</issue>): <fpage>1</fpage>–<lpage>5</lpage>. <ext-link xlink:href="10.15560/12.4.1931" ext-link-type="doi" xlink:type="simple">https://doi.org/10.15560/12.4.1931</ext-link></mixed-citation></ref><ref id="B85"><mixed-citation xmlns:xlink="http://www.w3.org/1999/xlink" xlink:type="simple"><person-group><name name-style="western"><surname>Ray</surname><given-names>JM</given-names></name><name name-style="western"><surname>Montgomery</surname><given-names>CE</given-names></name><name name-style="western"><surname>Mahon</surname><given-names>HK</given-names></name><name name-style="western"><surname>Savitzky</surname><given-names>AH</given-names></name><name name-style="western"><surname>Lips</surname><given-names>KR</given-names></name></person-group> (<year>2012</year>) <article-title>Goo-eaters: Diets of the Neotropical snakes <italic><tp:taxon-name><tp:taxon-name-part taxon-name-part-type="genus">Dipsas</tp:taxon-name-part></tp:taxon-name></italic> and <italic><tp:taxon-name><tp:taxon-name-part taxon-name-part-type="genus">Sibon</tp:taxon-name-part></tp:taxon-name></italic> in Central Panama.</article-title><source>Copeia</source><volume>2012</volume>(<issue>2</issue>): <fpage>197</fpage>–<lpage>202</lpage>. <ext-link xlink:href="10.1643/CH-10-100" ext-link-type="doi" xlink:type="simple">https://doi.org/10.1643/CH-10-100</ext-link></mixed-citation></ref><ref id="B54"><mixed-citation xmlns:xlink="http://www.w3.org/1999/xlink" xlink:type="simple">IUCN (<year>2001</year>) <source>IUCN Red List categories and criteria: Version 3.1.</source><publisher-name>IUCN Species Survival Commission</publisher-name>, <publisher-loc>Gland and Cambridge</publisher-loc>, <size units="page">30 pp</size>.</mixed-citation></ref><ref id="B22"><mixed-citation xmlns:xlink="http://www.w3.org/1999/xlink" xlink:type="simple">CATHALAC (<year>2011</year>) <source>Mapa Centroamericano de Cobertura y Uso de la Tierra, Cambios de Cobertura y Uso de la Tierra 1980–1990–2000–2010.</source><publisher-name>Programa Regional para la Reducción de la Vulnerabilidad y Degradación Ambiental</publisher-name>, <publisher-loc>Ciudad de Panamá</publisher-loc>, <size units="page">166 pp</size>.</mixed-citation></ref><ref id="B101"><mixed-citation xmlns:xlink="http://www.w3.org/1999/xlink" xlink:type="simple"><person-group><name name-style="western"><surname>Zipkin</surname><given-names>EF</given-names></name><name name-style="western"><surname>DiRenzo</surname><given-names>GD</given-names></name><name name-style="western"><surname>Ray</surname><given-names>JM</given-names></name><name name-style="western"><surname>Rossman</surname><given-names>S</given-names></name><name name-style="western"><surname>Lips</surname><given-names>KR</given-names></name></person-group> (<year>2020</year>) <article-title>Tropical snake diversity collapses after widespread amphibian loss.</article-title><source>Science</source><volume>367</volume>(<issue>6479</issue>): <fpage>814</fpage>–<lpage>816</lpage>. <ext-link xlink:href="10.1126/science.aay5733" ext-link-type="doi" xlink:type="simple">https://doi.org/10.1126/science.aay5733</ext-link></mixed-citation></ref></ref-list></tp:taxon-treatment>
