# Supplementary material for: ﻿A consolidated phylogeny of snail-eating snakes (Serpentes, Dipsadini), with the description of five new species from Colombia, Ecuador, and Panama
Source: Zookeys. 2023 Jan 25;1143:1–49. doi: 10.3897/zookeys.1143.93601 (PMC10208808; doi:10.3897/zookeys.1143.93601)
Supplement: XML Treatment for Sibon marleyae [file zookeys.1143.93601-treatment3.xml]

<!DOCTYPE tp:taxon-treatment
  PUBLIC "-//TaxonX//DTD Taxonomic Treatment Publishing DTD v0 20100105//EN" "tax-treatment-NSO.dtd">
<tp:taxon-treatment xmlns:tp="http://www.plazi.org/taxpub"><tp:treatment-meta><kwd-group><label>Taxon classification</label><kwd>
              <named-content content-type="kingdom">Animalia</named-content>
            </kwd><kwd>
              <named-content content-type="order">Squamata</named-content>
            </kwd><kwd>
              <named-content content-type="family">Colubridae</named-content>
            </kwd></kwd-group><mixed-citation publication-type="journal"><person-group><name><surname>Arteaga</surname><given-names>Alejandro</given-names></name><name><surname>Batista</surname><given-names>Abel</given-names></name></person-group><article-title>﻿A consolidated phylogeny of snail-eating snakes (<tp:taxon-name><tp:taxon-name-part taxon-name-part-type="suborder">Serpentes</tp:taxon-name-part></tp:taxon-name>, <tp:taxon-name><tp:taxon-name-part taxon-name-part-type="tribe">Dipsadini</tp:taxon-name-part></tp:taxon-name>), with the description of five new species from Colombia, Ecuador, and Panama</article-title><source>Zookeys</source><day>25</day><month>01</month><year>2023</year><volume>1143</volume><fpage>1</fpage><lpage>49</lpage><pub-id pub-id-type="doi">10.3897/zookeys.1143.93601</pub-id></mixed-citation></tp:treatment-meta><tp:nomenclature><label>﻿</label><tp:taxon-name>
            <object-id xmlns:xlink="http://www.w3.org/1999/xlink" content-type="arpha" xlink:type="simple">3661D1DA-68CF-50E5-B6B6-88B7AF5FB315</object-id>
            <tp:taxon-name-part taxon-name-part-type="genus" reg="Sibon">Sibon</tp:taxon-name-part>
            <tp:taxon-name-part taxon-name-part-type="species" reg="marleyae">marleyae</tp:taxon-name-part>
            <object-id xmlns:xlink="http://www.w3.org/1999/xlink" content-type="zoobank" xlink:type="simple">https://zoobank.org/86EE4400-A3F1-4414-AB46-5E391D2AED24</object-id>
          </tp:taxon-name><tp:taxon-status xmlns:xlink="http://www.w3.org/1999/xlink" xlink:type="simple">sp. nov.</tp:taxon-status><xref ref-type="fig" rid="F2">Figs 2g–i</xref><xref ref-type="fig" rid="F4">, 4c</xref><xref ref-type="fig" rid="F5">, 5d</xref><xref ref-type="fig" rid="F8">, 8 Proposed standard English name: Marley’s Snail-eating Snake Proposed standard Spanish name: Culebra caracolera de Marley</xref></tp:nomenclature><tp:treatment-sec sec-type="type material" id="SECID0ELLAI"><title>Type material.</title><p><bold><italic>Holotype</italic></bold>: <named-content xmlns:xlink="http://www.w3.org/1999/xlink" content-type="dwc:institutional_code" xlink:title="Museo de Zoología de la Universidad San Francisco de Quito" xlink:href="http://grbio.org/institution/universidad-san-francisco-de-quito" xlink:type="simple">ZSFQ</named-content> 5065 (Figs <xref ref-type="fig" rid="F2">2g</xref>, <xref ref-type="fig" rid="F5">5d</xref>, <xref ref-type="fig" rid="F8">8</xref>), adult male collected by Amanda Quezada, Eric Osterman, and Regdy Vera in December 2021 at Verdecanandé, Esmeraldas Province, Ecuador (<named-content xmlns:xlink="http://www.w3.org/1999/xlink" content-type="dwc:verbatimCoordinates" xlink:type="simple"><named-content content-type="geo-json" specific-use="{&#34;type&#34;:&#34;Point&#34;,&#34;coordinates&#34;:[-79.012330,0.523950]}" id="NCID0EKMAI" xlink:type="simple">0.52395, -79.01233</named-content></named-content>; 344 m a.s.l.).</p><fig id="F8" position="float" orientation="portrait"><object-id xmlns:xlink="http://www.w3.org/1999/xlink" content-type="doi" xlink:type="simple">10.3897/zookeys.1143.93601.figure8</object-id><object-id xmlns:xlink="http://www.w3.org/1999/xlink" content-type="arpha" xlink:type="simple">E4B70F3E-84D8-543A-81A9-B4E506A4E0C7</object-id><label>Figure 8.</label><caption><p>Adult male holotype of <italic><tp:taxon-name><tp:taxon-name-part taxon-name-part-type="genus" reg="Sibon">Sibon</tp:taxon-name-part><tp:taxon-name-part taxon-name-part-type="species" reg="marleyae">marleyae</tp:taxon-name-part></tp:taxon-name></italic> sp. nov. <named-content xmlns:xlink="http://www.w3.org/1999/xlink" content-type="dwc:institutional_code" xlink:title="Museo de Zoología de la Universidad San Francisco de Quito" xlink:href="http://grbio.org/institution/universidad-san-francisco-de-quito" xlink:type="simple">ZSFQ</named-content> 5065 in <bold>a</bold> dorsal and <bold>b</bold> ventral view.</p></caption><graphic xmlns:xlink="http://www.w3.org/1999/xlink" xlink:href="zookeys-1143-001_article-93601__-g008.jpg" position="float" orientation="portrait" xlink:type="simple" id="oo_800574.jpg"><uri content-type="original_file" xlink:type="simple">https://binary.pensoft.net/fig/800574</uri></graphic></fig><p><bold><italic>Paratypes</italic></bold>: <abbrev xmlns:xlink="http://www.w3.org/1999/xlink" content-type="institution" xlink:title="Museo de Zoología de la Universidad Tecnológica Indoamérica" id="ABBRID0EXNAI" xlink:type="simple">MZUTI</abbrev> 3034, adult male collected by Jaime Culebras on 22 July 2013 at Reserva Itapoa, Esmeraldas Province, Ecuador (<named-content xmlns:xlink="http://www.w3.org/1999/xlink" content-type="dwc:verbatimCoordinates" xlink:type="simple"><named-content content-type="geo-json" specific-use="{&#34;type&#34;:&#34;Point&#34;,&#34;coordinates&#34;:[-79.134010,0.513070]}" id="NCID0E6NAI" xlink:type="simple">0.51307, -79.13401</named-content></named-content>; 321 m a.s.l.). ICN 10834, adult male collected at San José del Palmar, Chocó department, Colombia (<named-content xmlns:xlink="http://www.w3.org/1999/xlink" content-type="dwc:verbatimCoordinates" xlink:type="simple"><named-content content-type="geo-json" specific-use="{&#34;type&#34;:&#34;Point&#34;,&#34;coordinates&#34;:[-76.227510,4.968410]}" id="NCID0EHOAI" xlink:type="simple">4.96841, -76.22751</named-content></named-content>; 1338 m a.s.l.). <named-content xmlns:xlink="http://www.w3.org/1999/xlink" content-type="dwc:institutional_code" xlink:title="Museo de Zoología de la Universidad San Francisco de Quito" xlink:href="http://grbio.org/institution/universidad-san-francisco-de-quito" xlink:type="simple">ZSFQ</named-content> 5069, adult male collected by Jose Vieira, Daniela Franco, and Alex Mora on 4 December 2019 at Reserva Biológica Canandé, Esmeraldas Province, Ecuador (<named-content xmlns:xlink="http://www.w3.org/1999/xlink" content-type="dwc:verbatimCoordinates" xlink:type="simple"><named-content content-type="geo-json" specific-use="{&#34;type&#34;:&#34;Point&#34;,&#34;coordinates&#34;:[-79.178320,0.495310]}" id="NCID0EUOAI" xlink:type="simple">0.49531, -79.17832</named-content></named-content>; 560 m a.s.l.). <named-content xmlns:xlink="http://www.w3.org/1999/xlink" content-type="dwc:institutional_code" xlink:title="Museo de Zoología de la Universidad San Francisco de Quito" xlink:href="http://grbio.org/institution/universidad-san-francisco-de-quito" xlink:type="simple">ZSFQ</named-content> 5067, adult female collected by Jose Vieira, Frank Pichardo, and Matteo Espinosa at Durango, Esmeraldas Province, Ecuador (<named-content xmlns:xlink="http://www.w3.org/1999/xlink" content-type="dwc:verbatimCoordinates" xlink:type="simple"><named-content content-type="geo-json" specific-use="{&#34;type&#34;:&#34;Point&#34;,&#34;coordinates&#34;:[-78.626580,1.041610]}" id="NCID0EBPAI" xlink:type="simple">1.04161, -78.62658</named-content></named-content>; 245 m a.s.l.). <named-content xmlns:xlink="http://www.w3.org/1999/xlink" content-type="dwc:institutional_code" xlink:title="Colección de Prácticas Zoológicas de la Universidad del Valle" xlink:href="http://grbio.org/institution/departamento-de-biologia-de-la-universidad-del-valle" xlink:type="simple">CPZ-UV</named-content> 04567, adult female collected by Andrés Gómez Figueroa at Tamboral, Valle del Cauca department, Colombia. <abbrev xmlns:xlink="http://www.w3.org/1999/xlink" content-type="institution" xlink:title="Colección Zoológica de la Universidad ICESI" id="ABBRID0ELPAI" xlink:type="simple">CZI</abbrev>-R009, adult female collected by Santiago Orozco on 9 September 2018 at Campamento Yatacué, Valle del Cauca department, Colombia (<named-content xmlns:xlink="http://www.w3.org/1999/xlink" content-type="dwc:verbatimCoordinates" xlink:type="simple"><named-content content-type="geo-json" specific-use="{&#34;type&#34;:&#34;Point&#34;,&#34;coordinates&#34;:[-76.877770,3.574720]}" id="NCID0ETPAI" xlink:type="simple">3.57472, -76.87777</named-content></named-content>; 598 m a.s.l.). <abbrev xmlns:xlink="http://www.w3.org/1999/xlink" content-type="institution" xlink:title="Colección Zoológica de la Universidad ICESI" id="ABBRID0EYPAI" xlink:type="simple">CZI</abbrev>-R051, adult female collected by Santiago Orozco on 16 June 2019 at Represa Murrapal, Valle del Cauca department, Colombia (<named-content xmlns:xlink="http://www.w3.org/1999/xlink" content-type="dwc:verbatimCoordinates" xlink:type="simple"><named-content content-type="geo-json" specific-use="{&#34;type&#34;:&#34;Point&#34;,&#34;coordinates&#34;:[-76.980770,3.552830]}" id="NCID0EAQAI" xlink:type="simple">3.55283, -76.98077</named-content></named-content>; 321 m a.s.l.).</p></tp:treatment-sec><tp:treatment-sec sec-type="diagnosis" id="SECID0EFQAI"><title>Diagnosis.</title><p><italic><tp:taxon-name><tp:taxon-name-part taxon-name-part-type="genus" reg="Sibon">Sibon</tp:taxon-name-part><tp:taxon-name-part taxon-name-part-type="species" reg="marleyae">marleyae</tp:taxon-name-part></tp:taxon-name></italic> sp. nov. is placed in the genus <italic><tp:taxon-name><tp:taxon-name-part taxon-name-part-type="genus" reg="Sibon">Sibon</tp:taxon-name-part></tp:taxon-name></italic> based on phylogenetic evidence (Fig. <xref ref-type="fig" rid="F1">1a</xref>) and on having the penultimate supralabial conspicuously higher than all other supralabials. The species is diagnosed based on the following combination of characters: (1) 15/15/15 smooth dorsals with enlarged vertebral row (up to 2× as wide as adjacent rows); (2) loreal and prefrontal in contact with orbit; (3) 7–8 supralabials with, usually, 4<sup>th</sup>, 5<sup>th</sup>, and occasionally 6<sup>th</sup> contacting orbit; (4) usually 8–9 infralabials with 2<sup>nd</sup>–6<sup>th</sup> in contact with chinshields, first pair of infralabials not in contact behind symphysial due to presence of two postmentals; (5) 186–204 ventrals in males, 176–193 in females; (6) 130–143 divided subcaudals in males, 109–128 in females; (7) dorsal background color olive to yellow with maroon (black in juveniles) bands (1–2 dorsal scales long mid-dorsally and 3–5 dorsal scales long on the lower flanks) and a reddish tint along the vertebral line (Figs <xref ref-type="fig" rid="F2">2g–i</xref>, <xref ref-type="fig" rid="F4">4c</xref>), ventral surfaces white with encroachment from the dorsal maroon blotches (Fig. <xref ref-type="fig" rid="F8">8b</xref>), dorsal aspect of head composed of blackish symmetrical markings on a red background color (Fig. <xref ref-type="fig" rid="F5">5d</xref>), throat white with broad brownish blotches, iris rich reddish brown; (8) 308–464 mm <abbrev xmlns:xlink="http://www.w3.org/1999/xlink" xlink:title="snout-vent length" id="ABBRID0E2RAI" xlink:type="simple">SVL</abbrev> in males, 329–368 mm in females; (9) 167–233 mm <abbrev xmlns:xlink="http://www.w3.org/1999/xlink" xlink:title="tail length" id="ABBRID0E6RAI" xlink:type="simple">TL</abbrev> in males, 175–183 mm in females.</p></tp:treatment-sec><tp:treatment-sec sec-type="comparisons" id="SECID0EDSAI"><title>Comparisons.</title><p><italic><tp:taxon-name><tp:taxon-name-part taxon-name-part-type="genus" reg="Sibon">Sibon</tp:taxon-name-part><tp:taxon-name-part taxon-name-part-type="species" reg="marleyae">marleyae</tp:taxon-name-part></tp:taxon-name></italic> sp. nov. is compared to other species of <italic><tp:taxon-name><tp:taxon-name-part taxon-name-part-type="genus" reg="Sibon">Sibon</tp:taxon-name-part></tp:taxon-name></italic> previously subsumed under <italic><tp:taxon-name><tp:taxon-name-part taxon-name-part-type="genus" reg="Sibon">S.</tp:taxon-name-part><tp:taxon-name-part taxon-name-part-type="species" reg="annulatus">annulatus</tp:taxon-name-part></tp:taxon-name></italic> sensu lato (differences summarized in Table <xref ref-type="table" rid="T2">2</xref>). From <italic><tp:taxon-name><tp:taxon-name-part taxon-name-part-type="genus" reg="Sibon">S.</tp:taxon-name-part><tp:taxon-name-part taxon-name-part-type="species" reg="annulatus">annulatus</tp:taxon-name-part></tp:taxon-name></italic> sensu stricto, the new species differs in having maroon bands usually broken along vertebral line rather than bands extending over the entire dorsal and lateral surfaces, a bright reddish coloration along the mid-dorsum and on the top of the head (Figs <xref ref-type="fig" rid="F4">4c</xref>, <xref ref-type="fig" rid="F5">5d</xref>, <xref ref-type="fig" rid="F8">8a</xref>), and a higher number of ventral scales in males and females (Table <xref ref-type="table" rid="T2">2</xref>). <italic><tp:taxon-name><tp:taxon-name-part taxon-name-part-type="genus" reg="Sibon">Sibon</tp:taxon-name-part><tp:taxon-name-part taxon-name-part-type="species" reg="marleyae">marleyae</tp:taxon-name-part></tp:taxon-name></italic> sp. nov. differs from <italic><tp:taxon-name><tp:taxon-name-part taxon-name-part-type="genus" reg="Sibon">S.</tp:taxon-name-part><tp:taxon-name-part taxon-name-part-type="species" reg="canopy">canopy</tp:taxon-name-part></tp:taxon-name></italic> sp. nov. by having two postmental scales (instead of only one), a higher number of ventrals in males and females, a pattern of symmetrical (rather than irregular and asymmetrical) markings on the dorsal surface of the head (Fig. <xref ref-type="fig" rid="F5">5</xref>), and by lacking maroon spots enclosed in the dorsal olive interspaces (Figs <xref ref-type="fig" rid="F2">2g–i</xref>, <xref ref-type="fig" rid="F4">4c</xref>). <italic><tp:taxon-name><tp:taxon-name-part taxon-name-part-type="genus" reg="Sibon">Sibon</tp:taxon-name-part><tp:taxon-name-part taxon-name-part-type="species" reg="marleyae">marleyae</tp:taxon-name-part></tp:taxon-name></italic> sp. nov. differs from <italic><tp:taxon-name><tp:taxon-name-part taxon-name-part-type="genus" reg="Sibon">S.</tp:taxon-name-part><tp:taxon-name-part taxon-name-part-type="species" reg="irmelindicaprioae">irmelindicaprioae</tp:taxon-name-part></tp:taxon-name></italic> sp. nov. primarily by having a pattern of broad blackish markings on the head instead of a finely variegated pattern and by having a higher number of ventrals and subcaudals in both males and females (Table <xref ref-type="table" rid="T2">2</xref>).</p></tp:treatment-sec><tp:treatment-sec sec-type="description" id="SECID0EBWAI"><title>Description of holotype.</title><p>Adult male, <abbrev xmlns:xlink="http://www.w3.org/1999/xlink" xlink:title="snout-vent length" id="ABBRID0EHWAI" xlink:type="simple">SVL</abbrev> 335 mm, tail length 167 mm (49.8% <abbrev xmlns:xlink="http://www.w3.org/1999/xlink" xlink:title="snout-vent length" id="ABBRID0ELWAI" xlink:type="simple">SVL</abbrev>); head length 12.8 mm (3.8% <abbrev xmlns:xlink="http://www.w3.org/1999/xlink" xlink:title="snout-vent length" id="ABBRID0EPWAI" xlink:type="simple">SVL</abbrev>) from tip of snout to angle of jaw; head width 7.6 mm (59% head length) taken at broadest point; snout-orbit distance 3.1 mm; head distinct from neck; snout short, blunt in dorsal outline and rounded in profile; rostral 2.1 mm wide, higher than broad; internasals 1.3 mm wide, broader than long; prefrontals 1.6 mm wide, longer than broad, entering orbit; supraocular 2.8 mm long, longer than broad; frontal 2.9 mm long, pentagonal and with a straight anterior border, in contact with prefrontals, supraoculars, and parietals; parietals 4.3 mm long, longer than broad; nasal divided, in contact with two supralabials, loreal, prefrontal, internasal, and rostral; loreal 1.2 mm long, longer than high, entering the orbit; eye diameter 2.9 mm; pupil semi-elliptical; no preocular; two postoculars; temporals 1+2; seven supralabials with 4<sup>th</sup> and 5<sup>th</sup> contacting orbit; symphysial precluded from contacting chinshields by the presence of two small postmentals; eight infralabials with 2<sup>nd</sup>–6<sup>th</sup> contacting chinshields on the right side, nine infralabials with 2<sup>nd</sup>–7<sup>th</sup> contacting chinshields on the left side; two pairs of chinshields longer than wide; dorsal scales in 15/15/15 rows, smooth, without apical pits; 204 ventrals; 132 divided subcaudals; cloacal plate entire.</p></tp:treatment-sec><tp:treatment-sec sec-type="natural history" id="SECID0E6WAI"><title>Natural history.</title><p>Specimens of <italic><tp:taxon-name><tp:taxon-name-part taxon-name-part-type="genus" reg="Sibon">Sibon</tp:taxon-name-part><tp:taxon-name-part taxon-name-part-type="species" reg="marleyae">marleyae</tp:taxon-name-part></tp:taxon-name></italic> sp. nov. have been found at night foraging on shrubs and trees 1–6 m above the ground in old-growth evergreen lowland/foothill forests, particularly along streams and small rivers. Snakes of this species are docile and never attempt to bite. When threatened, individuals may hide the head among body coils and produce a musky and distasteful odor. One female (Fig. <xref ref-type="fig" rid="F2">2h</xref>) from the type locality laid two eggs in a terrarium. After an incubation period of 80 days, one of the eggs hatched (Fig. <xref ref-type="fig" rid="F2">2i</xref>).</p></tp:treatment-sec><tp:treatment-sec sec-type="distribution" id="SECID0EYXAI"><title>Distribution.</title><p><italic><tp:taxon-name><tp:taxon-name-part taxon-name-part-type="genus" reg="Sibon">Sibon</tp:taxon-name-part><tp:taxon-name-part taxon-name-part-type="species" reg="marleyae">marleyae</tp:taxon-name-part></tp:taxon-name></italic> sp. nov. is known from 17 localities (listed in Suppl. material <xref ref-type="supplementary-material" rid="S2">2</xref>) along the Chocoan lowlands and adjacent foothills of the Andes in Ecuador and Colombia, with populations on the coastal mountain ranges Mache-Chindul and Cerro Pata de Pájaro in Ecuador. The species has been recorded at elevations 131–1338 m above sea level (Fig. <xref ref-type="fig" rid="F6">6</xref>).</p></tp:treatment-sec><tp:treatment-sec sec-type="etymology" id="SECID0ERYAI"><title>Etymology.</title><p>The specific epithet <italic><tp:taxon-name><tp:taxon-name-part taxon-name-part-type="genus" reg="Sibon"/><tp:taxon-name-part taxon-name-part-type="species" reg="marleyae">marleyae</tp:taxon-name-part></tp:taxon-name></italic> is a patronym honoring a young nature lover, Marley Sheth, the 11-year old daughter of Brian and Adria Sheth, both long-time supporters of biodiversity conservation around the world.</p></tp:treatment-sec><tp:treatment-sec sec-type="conservation status" id="SECID0EBZAI"><title>Conservation status.</title><p>We consider <italic><tp:taxon-name><tp:taxon-name-part taxon-name-part-type="genus" reg="Sibon">Sibon</tp:taxon-name-part><tp:taxon-name-part taxon-name-part-type="species" reg="marleyae">marleyae</tp:taxon-name-part></tp:taxon-name></italic> sp. nov. to be included in the Least Concern category following IUCN Red List criteria (<xref ref-type="bibr" rid="B54">IUCN 2001</xref>) because the species is distributed over a region of the Chocó biome that holds large areas of continuous unspoiled forest. Based on the species distribution model presented in Fig. <xref ref-type="fig" rid="F6">6</xref> in combination with maps of vegetation cover of Colombia (<xref ref-type="bibr" rid="B53">IDEAM 2014</xref>) and Ecuador (<xref ref-type="bibr" rid="B64">MAE 2012</xref>), we estimate that more than half (~ 55%) of the species’ forest habitat is still standing. Unfortunately, vast areas of the Chocó rainforest in western Ecuador have already been converted to pastures (<xref ref-type="bibr" rid="B70">Myers et al. 2000</xref>). However, <italic><tp:taxon-name><tp:taxon-name-part taxon-name-part-type="genus" reg="Sibon">S.</tp:taxon-name-part><tp:taxon-name-part taxon-name-part-type="species" reg="marleyae">marleyae</tp:taxon-name-part></tp:taxon-name></italic> sp. nov. occurs over an area greater than 25,000 km<sup>2</sup> and is presumably not declining fast enough to qualify for a threatened category.</p></tp:treatment-sec><tp:treatment-sec><!--Section generated to contain objects referenced in tp:taxon-treatment.--><fig id="F2" position="float" orientation="portrait"><object-id xmlns:xlink="http://www.w3.org/1999/xlink" content-type="doi" xlink:type="simple">10.3897/zookeys.1143.93601.figure2</object-id><object-id xmlns:xlink="http://www.w3.org/1999/xlink" content-type="arpha" xlink:type="simple">4F07D296-1FF1-5F0E-A210-38077620B4BA</object-id><label>Figure 2.</label><caption><p>Photographs of some species of <italic><tp:taxon-name><tp:taxon-name-part taxon-name-part-type="genus" reg="Sibon">Sibon</tp:taxon-name-part></tp:taxon-name></italic> in life <bold>a</bold><italic><tp:taxon-name><tp:taxon-name-part taxon-name-part-type="genus" reg="Sibon">S.</tp:taxon-name-part><tp:taxon-name-part taxon-name-part-type="species" reg="irmelindicaprioae">irmelindicaprioae</tp:taxon-name-part></tp:taxon-name></italic> sp. nov. <abbrev xmlns:xlink="http://www.w3.org/1999/xlink" content-type="institution" xlink:title="Museo Herpetológico de Chiriquí" id="ABBRID0EFMAG" xlink:type="simple">MHCH</abbrev> 3269 from Chucantí Reserve, Darién province, Panama <bold>b</bold><italic><tp:taxon-name><tp:taxon-name-part taxon-name-part-type="genus" reg="Sibon">S.</tp:taxon-name-part><tp:taxon-name-part taxon-name-part-type="species" reg="irmelindicaprioae">irmelindicaprioae</tp:taxon-name-part></tp:taxon-name></italic> sp. nov. from Morromico Reserve, Chocó department, Colombia <bold>c</bold><italic><tp:taxon-name><tp:taxon-name-part taxon-name-part-type="genus" reg="Sibon">S.</tp:taxon-name-part><tp:taxon-name-part taxon-name-part-type="species" reg="canopy">canopy</tp:taxon-name-part></tp:taxon-name></italic> sp. nov. from Cerro Gaital, Coclé province, Panama <bold>d, e</bold><italic><tp:taxon-name><tp:taxon-name-part taxon-name-part-type="genus" reg="Sibon">S.</tp:taxon-name-part><tp:taxon-name-part taxon-name-part-type="species" reg="annulatus">annulatus</tp:taxon-name-part></tp:taxon-name></italic> from Centro Manu, Limón province, Costa Rica <bold>f</bold><italic><tp:taxon-name><tp:taxon-name-part taxon-name-part-type="genus" reg="Sibon">S.</tp:taxon-name-part><tp:taxon-name-part taxon-name-part-type="species" reg="ayerbeorum">ayerbeorum</tp:taxon-name-part></tp:taxon-name></italic><named-content xmlns:xlink="http://www.w3.org/1999/xlink" content-type="dwc:institutional_code" xlink:title="Museo de Zoología de la Universidad San Francisco de Quito" xlink:href="http://grbio.org/institution/universidad-san-francisco-de-quito" xlink:type="simple">ZSFQ</named-content> 5066 from Canandé Biological Reserve, Esmeraldas Province, Ecuador <bold>g</bold><italic><tp:taxon-name><tp:taxon-name-part taxon-name-part-type="genus" reg="Sibon">S.</tp:taxon-name-part><tp:taxon-name-part taxon-name-part-type="species" reg="marleyae">marleyae</tp:taxon-name-part></tp:taxon-name></italic> sp. nov. holotype <named-content xmlns:xlink="http://www.w3.org/1999/xlink" content-type="dwc:institutional_code" xlink:title="Museo de Zoología de la Universidad San Francisco de Quito" xlink:href="http://grbio.org/institution/universidad-san-francisco-de-quito" xlink:type="simple">ZSFQ</named-content> 5065 from Verdecanandé, Esmeraldas Province, Ecuador <bold>h</bold><italic><tp:taxon-name><tp:taxon-name-part taxon-name-part-type="genus" reg="Sibon">S.</tp:taxon-name-part><tp:taxon-name-part taxon-name-part-type="species" reg="marleyae">marleyae</tp:taxon-name-part></tp:taxon-name></italic> sp. nov. <named-content xmlns:xlink="http://www.w3.org/1999/xlink" content-type="dwc:institutional_code" xlink:title="Museo de Zoología de la Universidad San Francisco de Quito" xlink:href="http://grbio.org/institution/universidad-san-francisco-de-quito" xlink:type="simple">ZSFQ</named-content> 5068 from Verdecanandé, Esmeraldas Province, Ecuador <bold>i</bold><italic><tp:taxon-name><tp:taxon-name-part taxon-name-part-type="genus" reg="Sibon">S.</tp:taxon-name-part><tp:taxon-name-part taxon-name-part-type="species" reg="marleyae">marleyae</tp:taxon-name-part></tp:taxon-name></italic> sp. nov. neonate from Verdecanandé, Esmeraldas Province, Ecuador.</p></caption><graphic xmlns:xlink="http://www.w3.org/1999/xlink" xlink:href="zookeys-1143-001_article-93601__-g002.jpg" position="float" orientation="portrait" xlink:type="simple" id="oo_800568.jpg"><uri content-type="original_file" xlink:type="simple">https://binary.pensoft.net/fig/800568</uri></graphic></fig><fig id="F4" position="float" orientation="portrait"><object-id xmlns:xlink="http://www.w3.org/1999/xlink" content-type="doi" xlink:type="simple">10.3897/zookeys.1143.93601.figure4</object-id><object-id xmlns:xlink="http://www.w3.org/1999/xlink" content-type="arpha" xlink:type="simple">4EF1ED8C-4D4E-5133-8E4B-4936A282EED8</object-id><label>Figure 4.</label><caption><p>Photographs of some species of <italic><tp:taxon-name><tp:taxon-name-part taxon-name-part-type="genus" reg="Sibon">Sibon</tp:taxon-name-part></tp:taxon-name></italic> and <italic><tp:taxon-name><tp:taxon-name-part taxon-name-part-type="genus" reg="Dipsas">Dipsas</tp:taxon-name-part></tp:taxon-name></italic> in life <bold>a</bold><italic><tp:taxon-name><tp:taxon-name-part taxon-name-part-type="genus" reg="Sibon">S.</tp:taxon-name-part><tp:taxon-name-part taxon-name-part-type="species" reg="canopy">canopy</tp:taxon-name-part></tp:taxon-name></italic> sp. nov. from El Valle de Antón, Coclé province, Panama <bold>b</bold><italic><tp:taxon-name><tp:taxon-name-part taxon-name-part-type="genus" reg="Sibon">S.</tp:taxon-name-part><tp:taxon-name-part taxon-name-part-type="species" reg="irmelindicaprioae">irmelindicaprioae</tp:taxon-name-part></tp:taxon-name></italic> sp. nov. holotype <abbrev xmlns:xlink="http://www.w3.org/1999/xlink" content-type="institution" xlink:title="Museo Herpetológico de Chiriquí" id="ABBRID0EKSAG" xlink:type="simple">MHCH</abbrev> 3143 from Puerto Indio, Darién province, Panama <bold>c</bold><italic><tp:taxon-name><tp:taxon-name-part taxon-name-part-type="genus" reg="Sibon">S.</tp:taxon-name-part><tp:taxon-name-part taxon-name-part-type="species" reg="marleyae">marleyae</tp:taxon-name-part></tp:taxon-name></italic> sp. nov. from Verdecanandé, Esmeraldas Province, Ecuador <bold>d</bold><italic><tp:taxon-name><tp:taxon-name-part taxon-name-part-type="genus" reg="Sibon">S.</tp:taxon-name-part><tp:taxon-name-part taxon-name-part-type="species" reg="vieirai">vieirai</tp:taxon-name-part></tp:taxon-name></italic> sp. nov. from Mashpi Amagusa Reserve, Pichincha province, Ecuador <bold>e</bold><italic><tp:taxon-name><tp:taxon-name-part taxon-name-part-type="genus" reg="Dipsas">Dipsas</tp:taxon-name-part></tp:taxon-name></italic> sp. from Cerro Gaital, Coclé province, Panama <bold>f</bold><italic><tp:taxon-name><tp:taxon-name-part taxon-name-part-type="genus" reg="Dipsas">D.</tp:taxon-name-part><tp:taxon-name-part taxon-name-part-type="species" reg="welborni">welborni</tp:taxon-name-part></tp:taxon-name></italic> sp. nov. <named-content xmlns:xlink="http://www.w3.org/1999/xlink" content-type="dwc:institutional_code" xlink:title="Museo de Zoología de la Universidad San Francisco de Quito" xlink:href="http://grbio.org/institution/universidad-san-francisco-de-quito" xlink:type="simple">ZSFQ</named-content> 5060 from Vía a Nuevo Paraíso, Zamora Chinchipe province, Ecuador.</p></caption><graphic xmlns:xlink="http://www.w3.org/1999/xlink" xlink:href="zookeys-1143-001_article-93601__-g004.jpg" position="float" orientation="portrait" xlink:type="simple" id="oo_800570.jpg"><uri content-type="original_file" xlink:type="simple">https://binary.pensoft.net/fig/800570</uri></graphic></fig><fig id="F5" position="float" orientation="portrait"><object-id xmlns:xlink="http://www.w3.org/1999/xlink" content-type="doi" xlink:type="simple">10.3897/zookeys.1143.93601.figure5</object-id><object-id xmlns:xlink="http://www.w3.org/1999/xlink" content-type="arpha" xlink:type="simple">486A0B40-92B1-527B-9EC1-C6F596294CEF</object-id><label>Figure 5.</label><caption><p>Differences in head morphology between species of <italic><tp:taxon-name><tp:taxon-name-part taxon-name-part-type="genus" reg="Sibon">Sibon</tp:taxon-name-part></tp:taxon-name></italic> previously subsumed under <italic><tp:taxon-name><tp:taxon-name-part taxon-name-part-type="genus" reg="Sibon">S.</tp:taxon-name-part><tp:taxon-name-part taxon-name-part-type="species" reg="annulatus">annulatus</tp:taxon-name-part></tp:taxon-name></italic><bold>a</bold><italic><tp:taxon-name><tp:taxon-name-part taxon-name-part-type="genus" reg="Sibon">S.</tp:taxon-name-part><tp:taxon-name-part taxon-name-part-type="species" reg="annulatus">annulatus</tp:taxon-name-part></tp:taxon-name></italic><abbrev xmlns:xlink="http://www.w3.org/1999/xlink" content-type="institution" xlink:title="Museo Herpetológico de Chiriquí" id="ABBRID0EQVAG" xlink:type="simple">MHCH</abbrev> 1982 from Bonyic, Bocas del Toro province, Panama <bold>b</bold><italic><tp:taxon-name><tp:taxon-name-part taxon-name-part-type="genus" reg="Sibon">S.</tp:taxon-name-part><tp:taxon-name-part taxon-name-part-type="species" reg="canopy">canopy</tp:taxon-name-part></tp:taxon-name></italic> sp. nov. holotype <abbrev xmlns:xlink="http://www.w3.org/1999/xlink" content-type="institution" xlink:title="Museo Herpetológico de Chiriquí" id="ABBRID0ECWAG" xlink:type="simple">MHCH</abbrev> 3110 from Cerro Gaital, Coclé province, Panama <bold>c</bold><italic><tp:taxon-name><tp:taxon-name-part taxon-name-part-type="genus" reg="Sibon">S.</tp:taxon-name-part><tp:taxon-name-part taxon-name-part-type="species" reg="irmelindicaprioae">irmelindicaprioae</tp:taxon-name-part></tp:taxon-name></italic> sp. nov. <abbrev xmlns:xlink="http://www.w3.org/1999/xlink" content-type="institution" xlink:title="Museo Herpetológico de Chiriquí" id="ABBRID0EUWAG" xlink:type="simple">MHCH</abbrev> 3120 from Pirré, Darién province, Panama <bold>d</bold><italic><tp:taxon-name><tp:taxon-name-part taxon-name-part-type="genus" reg="Sibon">S.</tp:taxon-name-part><tp:taxon-name-part taxon-name-part-type="species" reg="marleyae">marleyae</tp:taxon-name-part></tp:taxon-name></italic> sp. nov. holotype <named-content xmlns:xlink="http://www.w3.org/1999/xlink" content-type="dwc:institutional_code" xlink:title="Museo de Zoología de la Universidad San Francisco de Quito" xlink:href="http://grbio.org/institution/universidad-san-francisco-de-quito" xlink:type="simple">ZSFQ</named-content> 5065 from Verdecanandé, Esmeraldas Province, Ecuador.</p></caption><graphic xmlns:xlink="http://www.w3.org/1999/xlink" xlink:href="zookeys-1143-001_article-93601__-g005.jpg" position="float" orientation="portrait" xlink:type="simple" id="oo_800571.jpg"><uri content-type="original_file" xlink:type="simple">https://binary.pensoft.net/fig/800571</uri></graphic></fig><fig id="F1" position="float" orientation="portrait"><object-id xmlns:xlink="http://www.w3.org/1999/xlink" content-type="doi" xlink:type="simple">10.3897/zookeys.1143.93601.figure1</object-id><object-id xmlns:xlink="http://www.w3.org/1999/xlink" content-type="arpha" xlink:type="simple">39229F6B-9559-57E8-B538-C87D8CA3F153</object-id><label>Figure 1.</label><caption><p>Phylogenetic relationships within <tp:taxon-name><tp:taxon-name-part taxon-name-part-type="tribe">Dipsadini</tp:taxon-name-part></tp:taxon-name> inferred using a Bayesian inference and derived from analysis of DNA gene fragments 12S, 16S, COI, CYTB, ND4, DNAH3, and NT3. Support values on intra-specific branches are not shown for clarity. Voucher numbers for sequences are indicated for each terminal. Black dots indicate clades with posterior probability values from 95–100%. Grey dots indicate values from 70–94%. White dots indicate values from 50–69% (values &lt; 50% not shown). Colored clades correspond to the species’ distribution presented in the maps. New or redefined species are indicated in bold type.</p></caption><graphic xmlns:xlink="http://www.w3.org/1999/xlink" xlink:href="zookeys-1143-001_article-93601__-g001.jpg" position="float" orientation="portrait" xlink:type="simple" id="oo_800567.jpg"><uri content-type="original_file" xlink:type="simple">https://binary.pensoft.net/fig/800567</uri></graphic></fig><table-wrap id="T2" position="float" orientation="portrait"><label>Table 2.</label><caption><p>Differences in coloration, scale counts, and size between <italic><tp:taxon-name><tp:taxon-name-part taxon-name-part-type="genus" reg="Sibon">Sibon</tp:taxon-name-part><tp:taxon-name-part taxon-name-part-type="species" reg="annulatus">annulatus</tp:taxon-name-part></tp:taxon-name></italic>, <italic><tp:taxon-name><tp:taxon-name-part taxon-name-part-type="genus" reg="Sibon">S.</tp:taxon-name-part><tp:taxon-name-part taxon-name-part-type="species" reg="canopy">canopy</tp:taxon-name-part></tp:taxon-name></italic> sp. nov., <italic><tp:taxon-name><tp:taxon-name-part taxon-name-part-type="genus" reg="Sibon">S.</tp:taxon-name-part><tp:taxon-name-part taxon-name-part-type="species" reg="irmelindicaprioae">irmelindicaprioae</tp:taxon-name-part></tp:taxon-name></italic> sp. nov., and <italic><tp:taxon-name><tp:taxon-name-part taxon-name-part-type="genus" reg="Sibon">S.</tp:taxon-name-part><tp:taxon-name-part taxon-name-part-type="species" reg="marleyae">marleyae</tp:taxon-name-part></tp:taxon-name></italic> sp. nov. The range of each continuous variable is from our own sample, <xref ref-type="bibr" rid="B79">Peters (1960)</xref>, Savage and McDiarmid 1992, <xref ref-type="bibr" rid="B60">Lewis et al. (2013)</xref>, <xref ref-type="bibr" rid="B62">Lotzkat (2014)</xref>, and <xref ref-type="bibr" rid="B66">Meneses-Pelayo et al. (2016)</xref>. The numbers in parentheses represent the sample size.</p></caption><table id="TID0EOGCI" rules="all"><tbody><tr><th rowspan="1" colspan="1">Variable</th><th rowspan="1" colspan="2">
                    <italic>
                      <tp:taxon-name><tp:taxon-name-part taxon-name-part-type="genus" reg="Sibon">Sibon</tp:taxon-name-part><tp:taxon-name-part taxon-name-part-type="species" reg="annulatus">annulatus</tp:taxon-name-part></tp:taxon-name>
                    </italic>
                  </th><th rowspan="1" colspan="2"><italic><tp:taxon-name><tp:taxon-name-part taxon-name-part-type="genus" reg="Sibon">Sibon</tp:taxon-name-part><tp:taxon-name-part taxon-name-part-type="species" reg="canopy">canopy</tp:taxon-name-part></tp:taxon-name></italic> sp. nov.</th><th rowspan="1" colspan="2"><italic><tp:taxon-name><tp:taxon-name-part taxon-name-part-type="genus" reg="Sibon">Sibon</tp:taxon-name-part><tp:taxon-name-part taxon-name-part-type="species" reg="irmelindicaprioae">irmelindicaprioae</tp:taxon-name-part></tp:taxon-name></italic> sp. nov.</th><th rowspan="1" colspan="2"><italic><tp:taxon-name><tp:taxon-name-part taxon-name-part-type="genus" reg="Sibon">Sibon</tp:taxon-name-part><tp:taxon-name-part taxon-name-part-type="species" reg="marleyae">marleyae</tp:taxon-name-part></tp:taxon-name></italic> sp. nov.</th></tr><tr><td rowspan="1" colspan="1">Dorsum pattern</td><td rowspan="1" colspan="2">Reddish bands distinct and extending over the entire dorsal and lateral surfaces</td><td rowspan="1" colspan="2">Reddish bands distinct and broken along vertebral line in about half of individuals</td><td rowspan="1" colspan="2">Reddish bands faint and broken along vertebral line</td><td rowspan="1" colspan="2">Reddish bands distinct and usually broken along vertebral line</td></tr><tr><td rowspan="1" colspan="1">Reddish vertebral spots in interspaces</td><td rowspan="1" colspan="2">No</td><td rowspan="1" colspan="2">Yes</td><td rowspan="1" colspan="2">No</td><td rowspan="1" colspan="2">No</td></tr><tr><td rowspan="1" colspan="1">Head pattern</td><td rowspan="1" colspan="2">Symmetrical broad blotches</td><td rowspan="1" colspan="2">Irregular broad blotches</td><td rowspan="1" colspan="2">Finely variegated</td><td rowspan="1" colspan="2">Irregular/symmetrical broad blotches</td></tr><tr><td rowspan="1" colspan="1">Supralabials</td><td rowspan="1" colspan="2">7–8</td><td rowspan="1" colspan="2">6–8</td><td rowspan="1" colspan="2">7–9</td><td rowspan="1" colspan="2">7–8</td></tr><tr><td rowspan="1" colspan="1">Infralabials</td><td rowspan="1" colspan="2">7–9</td><td rowspan="1" colspan="2">6–8</td><td rowspan="1" colspan="2">8–10</td><td rowspan="1" colspan="2">8–9</td></tr><tr><td rowspan="1" colspan="1">Postmentals</td><td rowspan="1" colspan="2">2</td><td rowspan="1" colspan="2">1</td><td rowspan="1" colspan="2">2</td><td rowspan="1" colspan="2">2 (1 in <named-content xmlns:xlink="http://www.w3.org/1999/xlink" content-type="dwc:institutional_code" xlink:title="Museo de Zoología de la Pontificia Universidad Católica del Ecuador" xlink:href="http://grbio.org/institution/museo-de-zoologia-pontificia-universidad-catolica-del-ecuador" xlink:type="simple">QCAZ</named-content> 16974)</td></tr><tr><td rowspan="1" colspan="1">Sex</td><td rowspan="1" colspan="1">Males (<italic>n</italic> = 10)</td><td rowspan="1" colspan="1">Females (<italic>n</italic> = 15)</td><td rowspan="1" colspan="1">Males (<italic>n</italic> = 12)</td><td rowspan="1" colspan="1">Females (<italic>n</italic> = 8)</td><td rowspan="1" colspan="1">Males (<italic>n</italic> = 7)</td><td rowspan="1" colspan="1">Females (<italic>n</italic> = 1)</td><td rowspan="1" colspan="1">Males (<italic>n</italic> = 6)</td><td rowspan="1" colspan="1">Females (<italic>n</italic> = 5)</td></tr><tr><td rowspan="1" colspan="1">Maximum <abbrev xmlns:xlink="http://www.w3.org/1999/xlink" xlink:title="total length" id="ABBRID0EAJBG" xlink:type="simple">TOL</abbrev></td><td rowspan="1" colspan="1">707 mm</td><td rowspan="1" colspan="1">611 mm</td><td rowspan="1" colspan="1">648 mm</td><td rowspan="1" colspan="1">536 mm</td><td rowspan="1" colspan="1">580 mm</td><td rowspan="1" colspan="1">606 mm</td><td rowspan="1" colspan="1">657 mm</td><td rowspan="1" colspan="1">551 mm</td></tr><tr><td rowspan="1" colspan="1">Ventrals</td><td rowspan="1" colspan="1">170–192</td><td rowspan="1" colspan="1">161–186</td><td rowspan="1" colspan="1">180–189</td><td rowspan="1" colspan="1">170–185</td><td rowspan="1" colspan="1">187–196</td><td rowspan="1" colspan="1">174</td><td rowspan="1" colspan="1">186–204</td><td rowspan="1" colspan="1">176–193</td></tr><tr><td rowspan="1" colspan="1">Subcaudals</td><td rowspan="1" colspan="1">108–135</td><td rowspan="1" colspan="1">113–126</td><td rowspan="1" colspan="1">113–130</td><td rowspan="1" colspan="1">107–124</td><td rowspan="1" colspan="1">110–128</td><td rowspan="1" colspan="1">117</td><td rowspan="1" colspan="1">130–143</td><td rowspan="1" colspan="1">109–128</td></tr></tbody></table></table-wrap><supplementary-material xmlns:xlink="http://www.w3.org/1999/xlink" id="S2" position="float" orientation="portrait" xlink:type="simple"><object-id content-type="doi" xlink:type="simple">10.3897/zookeys.1143.93601.suppl2</object-id><object-id content-type="zenodo_dep_id" xlink:type="simple">7575212</object-id><object-id content-type="arpha" xlink:type="simple">95D4F42B-97D5-5BA2-BD6A-50EFF0BCA338</object-id><label>Supplementary material 2</label><caption><p>Locality data used to create distribution maps. Type localities indicated in bold type.</p></caption><statement content-type="dataType"><label>Data type</label><p>Occurrences</p></statement><media xlink:href="zookeys-1143-001_article-93601__-s002.xls" mimetype="application" mime-subtype="vnd.ms-excel" position="float" orientation="portrait" xlink:type="simple" id="oo_800585.xls"><uri content-type="original_file" xlink:type="simple">https://binary.pensoft.net/file/800585</uri></media><permissions><license xlink:type="simple"><license-p>This dataset is made available under the Open Database License (http://opendatacommons.org/licenses/odbl/1.0/). The Open Database License (ODbL) is a license agreement intended to allow users to freely share, modify, and use this Dataset while maintaining this same freedom for others, provided that the original source and author(s) are credited.</license-p></license></permissions><attrib specific-use="authors">Alejandro Arteaga, Abel Batista</attrib></supplementary-material><fig id="F6" position="float" orientation="portrait"><object-id xmlns:xlink="http://www.w3.org/1999/xlink" content-type="doi" xlink:type="simple">10.3897/zookeys.1143.93601.figure6</object-id><object-id xmlns:xlink="http://www.w3.org/1999/xlink" content-type="arpha" xlink:type="simple">E6A31938-3200-5A6E-9832-E91AF11569C5</object-id><label>Figure 6.</label><caption><p>Distribution of species of <italic><tp:taxon-name><tp:taxon-name-part taxon-name-part-type="genus" reg="Sibon">Sibon</tp:taxon-name-part></tp:taxon-name></italic> previously subsumed under <italic><tp:taxon-name><tp:taxon-name-part taxon-name-part-type="genus" reg="Sibon">S.</tp:taxon-name-part><tp:taxon-name-part taxon-name-part-type="species" reg="annulatus">annulatus</tp:taxon-name-part></tp:taxon-name></italic>. Black symbols represent type localities; white symbols other localities listed in Suppl. material <xref ref-type="supplementary-material" rid="S2">2</xref>. Colored areas show the extent of suitable environmental conditions for each species.</p></caption><graphic xmlns:xlink="http://www.w3.org/1999/xlink" xlink:href="zookeys-1143-001_article-93601__-g006.jpg" position="float" orientation="portrait" xlink:type="simple" id="oo_800572.jpg"><uri content-type="original_file" xlink:type="simple">https://binary.pensoft.net/fig/800572</uri></graphic></fig></tp:treatment-sec><ref-list><ref id="B79"><mixed-citation xmlns:xlink="http://www.w3.org/1999/xlink" xlink:type="simple"><person-group><name name-style="western"><surname>Peters</surname><given-names>JA</given-names></name></person-group> (<year>1960</year>) <article-title>The snakes of the subfamily <tp:taxon-name><tp:taxon-name-part taxon-name-part-type="subfamily">Dipsadinae</tp:taxon-name-part></tp:taxon-name>. Miscellaneous Publications, Museum of Zoology.</article-title><source>Univesity of Michigan</source><volume>114</volume>: <fpage>1</fpage>–<lpage>224</lpage>.</mixed-citation></ref><ref id="B60"><mixed-citation xmlns:xlink="http://www.w3.org/1999/xlink" xlink:type="simple"><person-group><name name-style="western"><surname>Lewis</surname><given-names>TR</given-names></name><name name-style="western"><surname>Griffin</surname><given-names>RK</given-names></name><name name-style="western"><surname>Grant</surname><given-names>PBC</given-names></name><name name-style="western"><surname>Figueroa</surname><given-names>A</given-names></name><name name-style="western"><surname>Ray</surname><given-names>JM</given-names></name><name name-style="western"><surname>Graham</surname><given-names>KE</given-names></name><name name-style="western"><surname>David</surname><given-names>G</given-names></name></person-group> (<year>2013</year>) <article-title>Morphology and ecology of <italic><tp:taxon-name><tp:taxon-name-part taxon-name-part-type="genus">Sibon</tp:taxon-name-part></tp:taxon-name></italic> snakes (<tp:taxon-name><tp:taxon-name-part taxon-name-part-type="order">Squamata</tp:taxon-name-part></tp:taxon-name>: <tp:taxon-name><tp:taxon-name-part taxon-name-part-type="family">Dipsadidae</tp:taxon-name-part></tp:taxon-name>) from two Neotropical forests in Mesoamerica.</article-title><source>Phyllomedusa</source><volume>12</volume>: <fpage>47</fpage>–<lpage>55</lpage>. <ext-link xlink:href="10.11606/issn.2316-9079.v12i1p47-55" ext-link-type="doi" xlink:type="simple">https://doi.org/10.11606/issn.2316-9079.v12i1p47-55</ext-link></mixed-citation></ref><ref id="B62"><mixed-citation xmlns:xlink="http://www.w3.org/1999/xlink" xlink:type="simple"><person-group><name name-style="western"><surname>Lotzkat</surname><given-names>S</given-names></name></person-group> (<year>2014</year>) <source>Diversity, taxonomy, and biogeography of the reptiles inhabiting the highlands of the Cordillera Central (Serranía de Talamanca and Serranía de Tabasará) in western Panama.</source><publisher-name>PhD thesis</publisher-name>, <publisher-loc>Goethe-Universität in Frankfurt am Main</publisher-loc>, <size units="page">931 pp</size>.</mixed-citation></ref><ref id="B66"><mixed-citation xmlns:xlink="http://www.w3.org/1999/xlink" xlink:type="simple"><person-group><name name-style="western"><surname>Meneses-Pelayo</surname><given-names>E</given-names></name><name name-style="western"><surname>Echavarría-Rentería</surname><given-names>JD</given-names></name><name name-style="western"><surname>Bayona-Serrano</surname><given-names>JD</given-names></name><name name-style="western"><surname>Caicedo-Portilla</surname><given-names>JC</given-names></name><name name-style="western"><surname>Rengifo-Mosquera</surname><given-names>JT</given-names></name></person-group> (<year>2016</year>) <article-title>New records and an update of the distribution of <italic><tp:taxon-name><tp:taxon-name-part taxon-name-part-type="genus">Sibon</tp:taxon-name-part><tp:taxon-name-part taxon-name-part-type="species">annulatus</tp:taxon-name-part></tp:taxon-name></italic> (<tp:taxon-name><tp:taxon-name-part taxon-name-part-type="family">Colubridae</tp:taxon-name-part></tp:taxon-name>: <tp:taxon-name><tp:taxon-name-part taxon-name-part-type="subfamily">Dipsadinae</tp:taxon-name-part></tp:taxon-name>: <tp:taxon-name><tp:taxon-name-part taxon-name-part-type="tribe">Dipsadini</tp:taxon-name-part></tp:taxon-name>) for Colombia.</article-title><source>Check List</source><volume>12</volume>(<issue>4</issue>): <fpage>1</fpage>–<lpage>5</lpage>. <ext-link xlink:href="10.15560/12.4.1931" ext-link-type="doi" xlink:type="simple">https://doi.org/10.15560/12.4.1931</ext-link></mixed-citation></ref><ref id="B54"><mixed-citation xmlns:xlink="http://www.w3.org/1999/xlink" xlink:type="simple">IUCN (<year>2001</year>) <source>IUCN Red List categories and criteria: Version 3.1.</source><publisher-name>IUCN Species Survival Commission</publisher-name>, <publisher-loc>Gland and Cambridge</publisher-loc>, <size units="page">30 pp</size>.</mixed-citation></ref><ref id="B53"><mixed-citation xmlns:xlink="http://www.w3.org/1999/xlink" xlink:type="simple">IDEAM (<year>2014</year>) <source>Mapa de Cobertura de la Tierra Adaptada Para Colombia.</source><publisher-name>Instituto de Hidrología</publisher-name>, <publisher-loc>Meteorología y Estudios Ambientales, Bogotá</publisher-loc>, <size units="page">1 pp</size>.</mixed-citation></ref><ref id="B64"><mixed-citation xmlns:xlink="http://www.w3.org/1999/xlink" xlink:type="simple">MAE (<year>2012</year>) <source>Línea Base de Deforestación del Ecuador Continental.</source><publisher-name>Ministerio del Ambiente del Ecuador</publisher-name>, <publisher-loc>Quito</publisher-loc>, <size units="page">30 pp</size>.</mixed-citation></ref><ref id="B70"><mixed-citation xmlns:xlink="http://www.w3.org/1999/xlink" xlink:type="simple"><person-group><name name-style="western"><surname>Myers</surname><given-names>N</given-names></name><name name-style="western"><surname>Mittermeier</surname><given-names>RA</given-names></name><name name-style="western"><surname>Mittermeier</surname><given-names>CG</given-names></name><name name-style="western"><surname>da Fonseca</surname><given-names>GAB</given-names></name><name name-style="western"><surname>Kent</surname><given-names>J</given-names></name></person-group> (<year>2000</year>) <article-title>Biodiversity hotspots for conservation priorities.</article-title><source>Nature</source><volume>403</volume>(<issue>6772</issue>): <fpage>835</fpage>–<lpage>838</lpage>. <ext-link xlink:href="10.1038/35002501" ext-link-type="doi" xlink:type="simple">https://doi.org/10.1038/35002501</ext-link></mixed-citation></ref></ref-list></tp:taxon-treatment>
