# Supplementary material for: ﻿A consolidated phylogeny of snail-eating snakes (Serpentes, Dipsadini), with the description of five new species from Colombia, Ecuador, and Panama
Source: Zookeys. 2023 Jan 25;1143:1–49. doi: 10.3897/zookeys.1143.93601 (PMC10208808; doi:10.3897/zookeys.1143.93601)
Supplement: XML Treatment for Sibon vieirai [file zookeys.1143.93601-treatment4.xml]

<!DOCTYPE tp:taxon-treatment
  PUBLIC "-//TaxonX//DTD Taxonomic Treatment Publishing DTD v0 20100105//EN" "tax-treatment-NSO.dtd">
<tp:taxon-treatment xmlns:tp="http://www.plazi.org/taxpub"><tp:treatment-meta><kwd-group><label>Taxon classification</label><kwd>
              <named-content content-type="kingdom">Animalia</named-content>
            </kwd><kwd>
              <named-content content-type="order">Squamata</named-content>
            </kwd><kwd>
              <named-content content-type="family">Colubridae</named-content>
            </kwd></kwd-group><mixed-citation publication-type="journal"><person-group><name><surname>Arteaga</surname><given-names>Alejandro</given-names></name><name><surname>Batista</surname><given-names>Abel</given-names></name></person-group><article-title>﻿A consolidated phylogeny of snail-eating snakes (<tp:taxon-name><tp:taxon-name-part taxon-name-part-type="suborder">Serpentes</tp:taxon-name-part></tp:taxon-name>, <tp:taxon-name><tp:taxon-name-part taxon-name-part-type="tribe">Dipsadini</tp:taxon-name-part></tp:taxon-name>), with the description of five new species from Colombia, Ecuador, and Panama</article-title><source>Zookeys</source><day>25</day><month>01</month><year>2023</year><volume>1143</volume><fpage>1</fpage><lpage>49</lpage><pub-id pub-id-type="doi">10.3897/zookeys.1143.93601</pub-id></mixed-citation></tp:treatment-meta><tp:nomenclature><label>﻿</label><tp:taxon-name>
            <object-id xmlns:xlink="http://www.w3.org/1999/xlink" content-type="arpha" xlink:type="simple">5413F02B-73CA-5BCD-B81B-A3D733EDEC50</object-id>
            <tp:taxon-name-part taxon-name-part-type="genus" reg="Sibon">Sibon</tp:taxon-name-part>
            <tp:taxon-name-part taxon-name-part-type="species" reg="vieirai">vieirai</tp:taxon-name-part>
            <object-id xmlns:xlink="http://www.w3.org/1999/xlink" content-type="zoobank" xlink:type="simple">https://zoobank.org/AEE40456-E5FB-492E-822E-C8667E6874B6</object-id>
          </tp:taxon-name><tp:taxon-status xmlns:xlink="http://www.w3.org/1999/xlink" xlink:type="simple">sp. nov.</tp:taxon-status><xref ref-type="fig" rid="F4">Figs 4d</xref><xref ref-type="fig" rid="F9">, 9</xref><xref ref-type="fig" rid="F10">, 10b–d</xref><xref ref-type="fig" rid="F11">, 11a, b Proposed standard English name: Vieira’s Snail-eating Snake Proposed standard Spanish name: Culebra caracolera de Jose Vieira</xref></tp:nomenclature><tp:treatment-sec sec-type="type material" id="SECID0EN3AI"><title>Type material.</title><p><bold><italic>Holotype</italic></bold>: <named-content xmlns:xlink="http://www.w3.org/1999/xlink" content-type="dwc:institutional_code" xlink:title="Museo de Zoología de la Universidad San Francisco de Quito" xlink:href="http://grbio.org/institution/universidad-san-francisco-de-quito" xlink:type="simple">ZSFQ</named-content> 5071 (Figs <xref ref-type="fig" rid="F9">9</xref>, <xref ref-type="fig" rid="F10">10d</xref>, <xref ref-type="fig" rid="F11">11b</xref>), adult male collected by Jose Vieira, Frank Pichardo, and Matteo Espinosa on 28 February 2021 at Tundaloma Lodge, Esmeraldas Province, Ecuador (<named-content xmlns:xlink="http://www.w3.org/1999/xlink" content-type="dwc:verbatimCoordinates" xlink:type="simple"><named-content content-type="geo-json" specific-use="{&#34;type&#34;:&#34;Point&#34;,&#34;coordinates&#34;:[-78.749450,1.181660]}" id="NCID0EM4AI" xlink:type="simple">1.18166, -78.74945</named-content></named-content>; 74 m a.s.l.).</p><p><bold><italic>Paratypes</italic></bold>: <named-content xmlns:xlink="http://www.w3.org/1999/xlink" content-type="dwc:institutional_code" xlink:title="Museo de Zoología de la Universidad del Azuay" xlink:href="http://grbio.org/institution/universidad-del-azuay" xlink:type="simple">MZUA</named-content>.RE.0328, adult male collected at Jauneche, Los Ríos province, Ecuador (<named-content xmlns:xlink="http://www.w3.org/1999/xlink" content-type="dwc:verbatimCoordinates" xlink:type="simple"><named-content content-type="geo-json" specific-use="{&#34;type&#34;:&#34;Point&#34;,&#34;coordinates&#34;:[-79.583330,-1.333330]}" id="NCID0EA5AI" xlink:type="simple">-1.33333, -79.58333</named-content></named-content>; 41 m a.s.l.). <abbrev xmlns:xlink="http://www.w3.org/1999/xlink" content-type="institution" xlink:title="Museo de Zoología de la Universidad Tecnológica Indoamérica" id="ABBRID0EF5AI" xlink:type="simple">MZUTI</abbrev> 4810, adult female collected by Jaime Culebras on 14 February 2016 at Bosque Privado El Jardín de los Sueños, Cotopaxi province, Ecuador (<named-content xmlns:xlink="http://www.w3.org/1999/xlink" content-type="dwc:verbatimCoordinates" xlink:type="simple"><named-content content-type="geo-json" specific-use="{&#34;type&#34;:&#34;Point&#34;,&#34;coordinates&#34;:[-79.213370,-0.831420]}" id="NCID0EN5AI" xlink:type="simple">-0.83142, -79.21337</named-content></named-content>; 349 m a.s.l.). <named-content xmlns:xlink="http://www.w3.org/1999/xlink" content-type="dwc:institutional_code" xlink:title="Museo de Zoología de la Universidad San Francisco de Quito" xlink:href="http://grbio.org/institution/universidad-san-francisco-de-quito" xlink:type="simple">ZSFQ</named-content> 5070, adult male collected by Alejandro Arteaga and Jose Vieira on 12 March 2018 at La Primavera, Carchi province, Ecuador (<named-content xmlns:xlink="http://www.w3.org/1999/xlink" content-type="dwc:verbatimCoordinates" xlink:type="simple"><named-content content-type="geo-json" specific-use="{&#34;type&#34;:&#34;Point&#34;,&#34;coordinates&#34;:[-78.217630,0.795020]}" id="NCID0E15AI" xlink:type="simple">0.79502, -78.21763</named-content></named-content>; 1228 m a.s.l.). <abbrev xmlns:xlink="http://www.w3.org/1999/xlink" content-type="institution" xlink:title="Museo de Zoología de la Universidad Tecnológica Indoamérica" id="ABBRID0E65AI" xlink:type="simple">MZUTI</abbrev> 3911, juvenile male collected by Jaime Culebras on 11 November 2014 at Itapoa Reserve, Esmeraldas Province, Ecuador (<named-content xmlns:xlink="http://www.w3.org/1999/xlink" content-type="dwc:verbatimCoordinates" xlink:type="simple"><named-content content-type="geo-json" specific-use="{&#34;type&#34;:&#34;Point&#34;,&#34;coordinates&#34;:[-79.134010,0.513070]}" id="NCID0EH6AI" xlink:type="simple">0.51307, -79.13401</named-content></named-content>; 321 m a.s.l.). <abbrev xmlns:xlink="http://www.w3.org/1999/xlink" content-type="institution" xlink:title="Museo de Zoología de la Universidad Tecnológica Indoamérica" id="ABBRID0EM6AI" xlink:type="simple">MZUTI</abbrev> 5342, adult male collected by Jorge Vaca on 27 May 2017 at Reserva Jama Coaque, Manabí province, Ecuador (<named-content xmlns:xlink="http://www.w3.org/1999/xlink" content-type="dwc:verbatimCoordinates" xlink:type="simple"><named-content content-type="geo-json" specific-use="{&#34;type&#34;:&#34;Point&#34;,&#34;coordinates&#34;:[-80.124720,-0.115560]}" id="NCID0EU6AI" xlink:type="simple">-0.11556, -80.12472</named-content></named-content>; 299 m a.s.l.). <named-content xmlns:xlink="http://www.w3.org/1999/xlink" content-type="dwc:institutional_code" xlink:title="Museo de Zoología de la Universidad San Francisco de Quito" xlink:href="http://grbio.org/institution/universidad-san-francisco-de-quito" xlink:type="simple">ZSFQ</named-content> 5073, adult male collected by Jose Vieira on 23 August 2020 at Hacienda Cerro Chico, Los Ríos province, Ecuador (<named-content xmlns:xlink="http://www.w3.org/1999/xlink" content-type="dwc:verbatimCoordinates" xlink:type="simple"><named-content content-type="geo-json" specific-use="{&#34;type&#34;:&#34;Point&#34;,&#34;coordinates&#34;:[-79.425850,-0.638620]}" id="NCID0EBABI" xlink:type="simple">-0.63862, -79.42585</named-content></named-content>; 141 m a.s.l.). USNM 285499, juvenile male collected by Roy McDiarmid on 1 January 1979 at Centro Científico Río Palenque, Los Ríos province, Ecuador (<named-content xmlns:xlink="http://www.w3.org/1999/xlink" content-type="dwc:verbatimCoordinates" xlink:type="simple"><named-content content-type="geo-json" specific-use="{&#34;type&#34;:&#34;Point&#34;,&#34;coordinates&#34;:[-79.366670,-0.583330]}" id="NCID0EJABI" xlink:type="simple">-0.58333, -79.36667</named-content></named-content>; 173 m a.s.l.). USNM 285501, adult male collected by Roy McDiarmid on 10 March 1979 at Hacienda Cerro Chico, Los Ríos province, Ecuador (<named-content xmlns:xlink="http://www.w3.org/1999/xlink" content-type="dwc:verbatimCoordinates" xlink:type="simple"><named-content content-type="geo-json" specific-use="{&#34;type&#34;:&#34;Point&#34;,&#34;coordinates&#34;:[-79.425850,-0.638620]}" id="NCID0ERABI" xlink:type="simple">-0.63862, -79.42585</named-content></named-content>; 141 m a.s.l.). USNM 283534, adult of undetermined sex collected on 6 June 1981 at Rancho Santa Teresita, Santo Domingo de los Tsáchilas province, Ecuador (<named-content xmlns:xlink="http://www.w3.org/1999/xlink" content-type="dwc:verbatimCoordinates" xlink:type="simple"><named-content content-type="geo-json" specific-use="{&#34;type&#34;:&#34;Point&#34;,&#34;coordinates&#34;:[-79.379460,-0.252770]}" id="NCID0EZABI" xlink:type="simple">-0.25277, -79.37946</named-content></named-content>; 288 m a.s.l.). USNM 285498, adult of undetermined sex collected by Roy McDiarmid on 23 May 1976 at Centro Científico Río Palenque, Los Ríos province, Ecuador (<named-content xmlns:xlink="http://www.w3.org/1999/xlink" content-type="dwc:verbatimCoordinates" xlink:type="simple"><named-content content-type="geo-json" specific-use="{&#34;type&#34;:&#34;Point&#34;,&#34;coordinates&#34;:[-79.366670,-0.583330]}" id="NCID0EBBBI" xlink:type="simple">-0.58333, -79.36667</named-content></named-content>; 173 m a.s.l.). USNM 285500, adult of undetermined sex collected by Roy McDiarmid on 2 February 1976 at Centro Científico Río Palenque, Los Ríos province, Ecuador (<named-content xmlns:xlink="http://www.w3.org/1999/xlink" content-type="dwc:verbatimCoordinates" xlink:type="simple"><named-content content-type="geo-json" specific-use="{&#34;type&#34;:&#34;Point&#34;,&#34;coordinates&#34;:[-79.366670,-0.583330]}" id="NCID0EJBBI" xlink:type="simple">-0.58333, -79.36667</named-content></named-content>; 173 m a.s.l.). <named-content xmlns:xlink="http://www.w3.org/1999/xlink" content-type="dwc:institutional_code" xlink:title="Museo de Zoología de la Universidad del Azuay" xlink:href="http://grbio.org/institution/universidad-del-azuay" xlink:type="simple">MZUA</named-content>.RE.0174, adult female collected at Macul, Los Ríos province, Ecuador (<named-content xmlns:xlink="http://www.w3.org/1999/xlink" content-type="dwc:verbatimCoordinates" xlink:type="simple"><named-content content-type="geo-json" specific-use="{&#34;type&#34;:&#34;Point&#34;,&#34;coordinates&#34;:[-79.657310,-1.129800]}" id="NCID0EWBBI" xlink:type="simple">-1.1298, -79.65731</named-content></named-content>; 65 m a.s.l.).</p></tp:treatment-sec><tp:treatment-sec sec-type="diagnosis" id="SECID0E2BBI"><title>Diagnosis.</title><p><italic><tp:taxon-name><tp:taxon-name-part taxon-name-part-type="genus" reg="Sibon">Sibon</tp:taxon-name-part><tp:taxon-name-part taxon-name-part-type="species" reg="vieirai">vieirai</tp:taxon-name-part></tp:taxon-name></italic> sp. nov. is placed in the genus <italic><tp:taxon-name><tp:taxon-name-part taxon-name-part-type="genus" reg="Sibon">Sibon</tp:taxon-name-part></tp:taxon-name></italic> based on phylogenetic evidence (Fig. <xref ref-type="fig" rid="F1">1a</xref>) and on having the penultimate supralabial conspicuously higher than all other supralabials. The species is diagnosed based on the following combination of characters: (1) 15/15/15 smooth dorsals with enlarged vertebral row (1.4–3× as wide as adjacent rows); (2) loreal and prefrontal in contact with orbit; (3) 7–8 supralabials with, usually, 4<sup>th</sup>, 5<sup>th</sup>, and occasionally 6<sup>th</sup> contacting orbit; (4) 9–10 infralabials with 1<sup>st</sup> to 6<sup>th</sup> in contact with chinshields, first pair of infralabials in contact behind symphysial; (5) 183–195 ventrals in males, 178–189 in females; (6) 95–105 divided subcaudals in males, 78–92 in females; (7) dorsal background color slate gray to brownish gray with faint blackish blotches or incomplete bands bordered by a series of white dots, fine blackish and white speckling in the interspaces (Figs <xref ref-type="fig" rid="F4">4d</xref>, <xref ref-type="fig" rid="F9">9a</xref>, <xref ref-type="fig" rid="F10">10b–d</xref>), ventral surfaces white with encroachment from the dorsal blackish blotches and with or without fine black speckles in-between the blotches (Fig. <xref ref-type="fig" rid="F9">9b</xref>), dorsal aspect of head black with fine white speckles, throat white with various amounts of black markings that form a checkerboard pattern (Fig. <xref ref-type="fig" rid="F11">11a, b</xref>), iris pale gray finely variegated with black; (8) 363–542 mm <abbrev xmlns:xlink="http://www.w3.org/1999/xlink" xlink:title="snout-vent length" id="ABBRID0EVDBI" xlink:type="simple">SVL</abbrev> in males, 352–544 mm in females; (9) 127–224 mm <abbrev xmlns:xlink="http://www.w3.org/1999/xlink" xlink:title="tail length" id="ABBRID0EZDBI" xlink:type="simple">TL</abbrev> in males, 113–170 mm in females.</p><fig id="F9" position="float" orientation="portrait"><object-id xmlns:xlink="http://www.w3.org/1999/xlink" content-type="doi" xlink:type="simple">10.3897/zookeys.1143.93601.figure9</object-id><object-id xmlns:xlink="http://www.w3.org/1999/xlink" content-type="arpha" xlink:type="simple">0BC28E15-48D0-581C-B02C-D2B4B0EBF6AD</object-id><label>Figure 9.</label><caption><p>Adult male holotype of <italic><tp:taxon-name><tp:taxon-name-part taxon-name-part-type="genus" reg="Sibon">Sibon</tp:taxon-name-part><tp:taxon-name-part taxon-name-part-type="species" reg="vieirai">vieirai</tp:taxon-name-part></tp:taxon-name></italic> sp. nov. <named-content xmlns:xlink="http://www.w3.org/1999/xlink" content-type="dwc:institutional_code" xlink:title="Museo de Zoología de la Universidad San Francisco de Quito" xlink:href="http://grbio.org/institution/universidad-san-francisco-de-quito" xlink:type="simple">ZSFQ</named-content> 5071 in <bold>a</bold> dorsal and <bold>b</bold> ventral view.</p></caption><graphic xmlns:xlink="http://www.w3.org/1999/xlink" xlink:href="zookeys-1143-001_article-93601__-g009.jpg" position="float" orientation="portrait" xlink:type="simple" id="oo_800575.jpg"><uri content-type="original_file" xlink:type="simple">https://binary.pensoft.net/fig/800575</uri></graphic></fig><fig id="F10" position="float" orientation="portrait"><object-id xmlns:xlink="http://www.w3.org/1999/xlink" content-type="doi" xlink:type="simple">10.3897/zookeys.1143.93601.figure10</object-id><object-id xmlns:xlink="http://www.w3.org/1999/xlink" content-type="arpha" xlink:type="simple">8D5F9EB3-438B-561B-BB0B-C7D53BE328E1</object-id><label>Figure 10.</label><caption><p>Photographs of species of the <italic><tp:taxon-name><tp:taxon-name-part taxon-name-part-type="genus" reg="Sibon">Sibon</tp:taxon-name-part><tp:taxon-name-part taxon-name-part-type="species" reg="nebulatus">nebulatus</tp:taxon-name-part><tp:taxon-name-part taxon-name-part-type="subspecies" reg="leucomelas">leucomelas</tp:taxon-name-part></tp:taxon-name></italic> complex in life <bold>a</bold><italic><tp:taxon-name><tp:taxon-name-part taxon-name-part-type="genus" reg="Sibon">S.</tp:taxon-name-part><tp:taxon-name-part taxon-name-part-type="species" reg="leucomelas">leucomelas</tp:taxon-name-part></tp:taxon-name></italic> from Morromico Reserve, Chocó department, Colombia <bold>b</bold><italic><tp:taxon-name><tp:taxon-name-part taxon-name-part-type="genus" reg="Sibon">S.</tp:taxon-name-part><tp:taxon-name-part taxon-name-part-type="species" reg="vieirai">vieirai</tp:taxon-name-part></tp:taxon-name></italic> sp. nov. <named-content xmlns:xlink="http://www.w3.org/1999/xlink" content-type="dwc:institutional_code" xlink:title="Museo de Zoología de la Universidad San Francisco de Quito" xlink:href="http://grbio.org/institution/universidad-san-francisco-de-quito" xlink:type="simple">ZSFQ</named-content> 5073 from Hacienda Cerro Chico, Los Ríos province, Ecuador <bold>c</bold><italic><tp:taxon-name><tp:taxon-name-part taxon-name-part-type="genus" reg="Sibon">S.</tp:taxon-name-part><tp:taxon-name-part taxon-name-part-type="species" reg="vieirai">vieirai</tp:taxon-name-part></tp:taxon-name></italic> sp. nov. from Tundaloma Lodge, Esmeraldas Province, Ecuador <bold>d</bold><italic><tp:taxon-name><tp:taxon-name-part taxon-name-part-type="genus" reg="Sibon">S.</tp:taxon-name-part><tp:taxon-name-part taxon-name-part-type="species" reg="vieirai">vieirai</tp:taxon-name-part></tp:taxon-name></italic> sp. nov. holotype <named-content xmlns:xlink="http://www.w3.org/1999/xlink" content-type="dwc:institutional_code" xlink:title="Museo de Zoología de la Universidad San Francisco de Quito" xlink:href="http://grbio.org/institution/universidad-san-francisco-de-quito" xlink:type="simple">ZSFQ</named-content> 5071 from Tundaloma Lodge, Esmeraldas Province, Ecuador.</p></caption><graphic xmlns:xlink="http://www.w3.org/1999/xlink" xlink:href="zookeys-1143-001_article-93601__-g010.jpg" position="float" orientation="portrait" xlink:type="simple" id="oo_800576.jpg"><uri content-type="original_file" xlink:type="simple">https://binary.pensoft.net/fig/800576</uri></graphic></fig><fig id="F11" position="float" orientation="portrait"><object-id xmlns:xlink="http://www.w3.org/1999/xlink" content-type="doi" xlink:type="simple">10.3897/zookeys.1143.93601.figure11</object-id><object-id xmlns:xlink="http://www.w3.org/1999/xlink" content-type="arpha" xlink:type="simple">55F68E3F-672B-556C-A47C-C9677CF0106C</object-id><label>Figure 11.</label><caption><p>Differences in throat color pattern between species of the <italic><tp:taxon-name><tp:taxon-name-part taxon-name-part-type="genus" reg="Sibon">Sibon</tp:taxon-name-part><tp:taxon-name-part taxon-name-part-type="species" reg="nebulatus">nebulatus</tp:taxon-name-part><tp:taxon-name-part taxon-name-part-type="subspecies" reg="leucomelas">leucomelas</tp:taxon-name-part></tp:taxon-name></italic> complex <bold>a</bold><italic><tp:taxon-name><tp:taxon-name-part taxon-name-part-type="genus" reg="Sibon">S.</tp:taxon-name-part><tp:taxon-name-part taxon-name-part-type="species" reg="vieirai">vieirai</tp:taxon-name-part></tp:taxon-name></italic> sp. nov. <named-content xmlns:xlink="http://www.w3.org/1999/xlink" content-type="dwc:institutional_code" xlink:title="Museo de Zoología de la Universidad San Francisco de Quito" xlink:href="http://grbio.org/institution/universidad-san-francisco-de-quito" xlink:type="simple">ZSFQ</named-content> 5073 from Hacienda Cerro Chico, Los Ríos province, Ecuador <bold>b</bold><italic><tp:taxon-name><tp:taxon-name-part taxon-name-part-type="genus" reg="Sibon">S.</tp:taxon-name-part><tp:taxon-name-part taxon-name-part-type="species" reg="vieirai">vieirai</tp:taxon-name-part></tp:taxon-name></italic> sp. nov. holotype <named-content xmlns:xlink="http://www.w3.org/1999/xlink" content-type="dwc:institutional_code" xlink:title="Museo de Zoología de la Universidad San Francisco de Quito" xlink:href="http://grbio.org/institution/universidad-san-francisco-de-quito" xlink:type="simple">ZSFQ</named-content> 5071 from Tundaloma Lodge, Esmeraldas Province, Ecuador <bold>c</bold><italic><tp:taxon-name><tp:taxon-name-part taxon-name-part-type="genus" reg="Sibon">S.</tp:taxon-name-part><tp:taxon-name-part taxon-name-part-type="species" reg="leucomelas">leucomelas</tp:taxon-name-part></tp:taxon-name></italic><abbrev xmlns:xlink="http://www.w3.org/1999/xlink" content-type="institution" xlink:title="Colección Zoológica de la Universidad ICESI" id="ABBRID0EAKBI" xlink:type="simple">CZI</abbrev>-R075 from Represa Murrapal, Valle del Cauca department, Colombia <bold>d</bold><italic><tp:taxon-name><tp:taxon-name-part taxon-name-part-type="genus" reg="Sibon">S.</tp:taxon-name-part><tp:taxon-name-part taxon-name-part-type="species" reg="leucomelas">leucomelas</tp:taxon-name-part></tp:taxon-name></italic><abbrev xmlns:xlink="http://www.w3.org/1999/xlink" content-type="institution" xlink:title="Colección Zoológica de la Universidad ICESI" id="ABBRID0ESKBI" xlink:type="simple">CZI</abbrev>-R029 from Campamento Yatacué, Valle del Cauca department, Colombia.</p></caption><graphic xmlns:xlink="http://www.w3.org/1999/xlink" xlink:href="zookeys-1143-001_article-93601__-g011.jpg" position="float" orientation="portrait" xlink:type="simple" id="oo_800577.jpg"><uri content-type="original_file" xlink:type="simple">https://binary.pensoft.net/fig/800577</uri></graphic></fig></tp:treatment-sec><tp:treatment-sec sec-type="comparisons" id="SECID0E3KBI"><title>Comparisons.</title><p><italic><tp:taxon-name><tp:taxon-name-part taxon-name-part-type="genus" reg="Sibon">Sibon</tp:taxon-name-part><tp:taxon-name-part taxon-name-part-type="species" reg="vieirai">vieirai</tp:taxon-name-part></tp:taxon-name></italic> sp. nov. is most similar to <italic><tp:taxon-name><tp:taxon-name-part taxon-name-part-type="genus" reg="Sibon">S.</tp:taxon-name-part><tp:taxon-name-part taxon-name-part-type="species" reg="leucomelas">leucomelas</tp:taxon-name-part></tp:taxon-name></italic>, from which it differs primarily on the basis of coloration (differences summarized under Table <xref ref-type="table" rid="T3">3</xref>). In <italic><tp:taxon-name><tp:taxon-name-part taxon-name-part-type="genus" reg="Sibon">S.</tp:taxon-name-part><tp:taxon-name-part taxon-name-part-type="species" reg="vieirai">vieirai</tp:taxon-name-part></tp:taxon-name></italic> sp. nov. (Figs <xref ref-type="fig" rid="F4">4d</xref>, <xref ref-type="fig" rid="F10">10b–d</xref>), the complete black and pale dorsal bands typical of <italic><tp:taxon-name><tp:taxon-name-part taxon-name-part-type="genus" reg="Sibon">S.</tp:taxon-name-part><tp:taxon-name-part taxon-name-part-type="species" reg="leucomelas">leucomelas</tp:taxon-name-part></tp:taxon-name></italic> (Fig. <xref ref-type="fig" rid="F10">10a</xref>) are usually absent. Instead, the white “bands” are formed by series of white spots and the black bands are faint and incomplete. The color of the pale “bands” also differs between species: rosy white in S. <italic><tp:taxon-name><tp:taxon-name-part taxon-name-part-type="genus" reg="Sibon"/><tp:taxon-name-part taxon-name-part-type="species" reg="leucomelas">leucomelas</tp:taxon-name-part></tp:taxon-name></italic> and white in <italic><tp:taxon-name><tp:taxon-name-part taxon-name-part-type="genus" reg="Sibon">S.</tp:taxon-name-part><tp:taxon-name-part taxon-name-part-type="species" reg="vieirai">vieirai</tp:taxon-name-part></tp:taxon-name></italic> sp. nov. (Fig. <xref ref-type="fig" rid="F10">10</xref>). In <italic><tp:taxon-name><tp:taxon-name-part taxon-name-part-type="genus" reg="Sibon">S.</tp:taxon-name-part><tp:taxon-name-part taxon-name-part-type="species" reg="vieirai">vieirai</tp:taxon-name-part></tp:taxon-name></italic> sp. nov the throat has a checkerboard pattern of black and white markings whereas in <italic><tp:taxon-name><tp:taxon-name-part taxon-name-part-type="genus" reg="Sibon">S.</tp:taxon-name-part><tp:taxon-name-part taxon-name-part-type="species" reg="leucomelas">leucomelas</tp:taxon-name-part></tp:taxon-name></italic> it is entirely black with fine white speckling (Fig. <xref ref-type="fig" rid="F11">11</xref>). Overall, specimens assignable to <italic><tp:taxon-name><tp:taxon-name-part taxon-name-part-type="genus" reg="Sibon">S.</tp:taxon-name-part><tp:taxon-name-part taxon-name-part-type="species" reg="leucomelas">leucomelas</tp:taxon-name-part></tp:taxon-name></italic> have a greater number of ventral scales than <italic><tp:taxon-name><tp:taxon-name-part taxon-name-part-type="genus" reg="Sibon">Sibon</tp:taxon-name-part><tp:taxon-name-part taxon-name-part-type="species" reg="vieirai">vieirai</tp:taxon-name-part></tp:taxon-name></italic> sp. nov. in both males and females, although there is overlap in the counts (Table <xref ref-type="table" rid="T3">3</xref>). <italic><tp:taxon-name><tp:taxon-name-part taxon-name-part-type="genus" reg="Sibon">Sibon</tp:taxon-name-part><tp:taxon-name-part taxon-name-part-type="species" reg="vieirai">vieirai</tp:taxon-name-part></tp:taxon-name></italic> sp. nov. differs from <italic><tp:taxon-name><tp:taxon-name-part taxon-name-part-type="genus" reg="Sibon">S.</tp:taxon-name-part><tp:taxon-name-part taxon-name-part-type="species" reg="bevridgelyi">bevridgelyi</tp:taxon-name-part></tp:taxon-name></italic> by having white (instead of golden yellow) dorsal markings on a primarily gray (instead of rusty brown to deep maroon) background color. Arteaga at al. (2018) presented an in-depth comparison between <italic><tp:taxon-name><tp:taxon-name-part taxon-name-part-type="genus" reg="Sibon">S.</tp:taxon-name-part><tp:taxon-name-part taxon-name-part-type="species" reg="bevridgelyi">bevridgelyi</tp:taxon-name-part></tp:taxon-name></italic> and <italic><tp:taxon-name><tp:taxon-name-part taxon-name-part-type="genus" reg="Sibon">Sibon</tp:taxon-name-part><tp:taxon-name-part taxon-name-part-type="species" reg="vieirai">vieirai</tp:taxon-name-part></tp:taxon-name></italic> sp. nov. (reported as <italic><tp:taxon-name><tp:taxon-name-part taxon-name-part-type="genus" reg="Sibon">S.</tp:taxon-name-part><tp:taxon-name-part taxon-name-part-type="species" reg="nebulatus">nebulatus</tp:taxon-name-part></tp:taxon-name></italic> from Ecuador).</p><table-wrap id="T3" position="float" orientation="portrait"><label>Table 3.</label><caption><p>Differences in coloration, scale counts, and size between <italic><tp:taxon-name><tp:taxon-name-part taxon-name-part-type="genus" reg="Sibon">Sibon</tp:taxon-name-part><tp:taxon-name-part taxon-name-part-type="species" reg="leucomelas">leucomelas</tp:taxon-name-part></tp:taxon-name></italic> and <italic><tp:taxon-name><tp:taxon-name-part taxon-name-part-type="genus" reg="Sibon">S.</tp:taxon-name-part><tp:taxon-name-part taxon-name-part-type="species" reg="vieirai">vieirai</tp:taxon-name-part></tp:taxon-name></italic> sp. nov. The range of each continuous variable is from our own sample, <xref ref-type="bibr" rid="B12">Boulenger 1896</xref>, and <xref ref-type="bibr" rid="B44">Frazier et al. (2006)</xref>. The numbers in parentheses represent the sample size.</p></caption><table id="TID0ENWCI" rules="all"><tbody><tr><th rowspan="1" colspan="1">Variable</th><th rowspan="1" colspan="2">
                    <italic>
                      <tp:taxon-name><tp:taxon-name-part taxon-name-part-type="genus" reg="Sibon">Sibon</tp:taxon-name-part><tp:taxon-name-part taxon-name-part-type="species" reg="leucomelas">leucomelas</tp:taxon-name-part></tp:taxon-name>
                    </italic>
                  </th><th rowspan="1" colspan="2"><italic><tp:taxon-name><tp:taxon-name-part taxon-name-part-type="genus" reg="Sibon">Sibon</tp:taxon-name-part><tp:taxon-name-part taxon-name-part-type="species" reg="vieirai">vieirai</tp:taxon-name-part></tp:taxon-name></italic> sp. nov.</th></tr><tr><td rowspan="1" colspan="1">White dorsal bands</td><td rowspan="1" colspan="2">Distinct, 1–2 scales wide</td><td rowspan="1" colspan="2">Incomplete, broken into dots</td></tr><tr><td rowspan="1" colspan="1">Complete black bands extending over the entire dorsal and lateral surfaces</td><td rowspan="1" colspan="2">Present, distinct</td><td rowspan="1" colspan="2">Usually absent; if present, indistinct and broken</td></tr><tr><td rowspan="1" colspan="1">Color of pale dorsal markings</td><td rowspan="1" colspan="2">Rosy white</td><td rowspan="1" colspan="2">White</td></tr><tr><td rowspan="1" colspan="1">Throat pattern</td><td rowspan="1" colspan="2">Entirely black with fine white speckling</td><td rowspan="1" colspan="2">Checkerboard, with large black and white markings</td></tr><tr><td rowspan="1" colspan="1">Sex</td><td rowspan="1" colspan="1">Males (<italic>n</italic> = 5)</td><td rowspan="1" colspan="1">Females (<italic>n</italic> = 7)</td><td rowspan="1" colspan="1">Males (<italic>n</italic> = 8)</td><td rowspan="1" colspan="1">Females (<italic>n</italic> = 5)</td></tr><tr><td rowspan="1" colspan="1">Maximum <abbrev xmlns:xlink="http://www.w3.org/1999/xlink" xlink:title="total length" id="ABBRID0EYVBI" xlink:type="simple">TOL</abbrev></td><td rowspan="1" colspan="1">809 mm</td><td rowspan="1" colspan="1">700 mm</td><td rowspan="1" colspan="1">732 mm</td><td rowspan="1" colspan="1">714 mm</td></tr><tr><td rowspan="1" colspan="1">Ventral scales</td><td rowspan="1" colspan="1">190–198</td><td rowspan="1" colspan="1">187–194</td><td rowspan="1" colspan="1">183–195</td><td rowspan="1" colspan="1">178–189</td></tr><tr><td rowspan="1" colspan="1">Subcaudal scales</td><td rowspan="1" colspan="1">86–101</td><td rowspan="1" colspan="1">84–100</td><td rowspan="1" colspan="1">95–105</td><td rowspan="1" colspan="1">78–92</td></tr></tbody></table></table-wrap></tp:treatment-sec><tp:treatment-sec sec-type="description" id="SECID0EHXBI"><title>Description of holotype.</title><p>Adult male, <abbrev xmlns:xlink="http://www.w3.org/1999/xlink" xlink:title="snout-vent length" id="ABBRID0ENXBI" xlink:type="simple">SVL</abbrev> 515 mm, tail length 199 mm (38.6% <abbrev xmlns:xlink="http://www.w3.org/1999/xlink" xlink:title="snout-vent length" id="ABBRID0ERXBI" xlink:type="simple">SVL</abbrev>); head length 20.7 mm (4.0% <abbrev xmlns:xlink="http://www.w3.org/1999/xlink" xlink:title="snout-vent length" id="ABBRID0EVXBI" xlink:type="simple">SVL</abbrev>) from tip of snout to angle of jaw; head width 11.6 mm (55% head length) taken at broadest point; snout-orbit distance 4.9 mm; head distinct from neck; snout short, blunt in dorsal outline and rounded in profile; rostral 3.8 mm wide, higher than broad; internasals 2.1 mm wide, broader than long; prefrontals 3.4 mm wide, slightly broader than long, entering orbit; supraocular 3.6 mm long, longer than broad; frontal 4.3 mm long, with a rounded triangular shape, in contact with prefrontals, supraoculars, and parietals; parietals 6.4 mm long, longer than broad; nasal divided, in contact with two supralabials, loreal, prefrontal, internasal, and rostral; loreal 2.3 mm long, longer than high, entering the orbit; eye diameter 3.9 mm; pupil semi-elliptical; no preocular; two postoculars; temporals 1+2; seven supralabials with 4<sup>th</sup> and 5<sup>th</sup> contacting orbit; symphysial precluded from contacting chinshields by first pair of infralabials; nine infralabials with 1<sup>st</sup>–6<sup>th</sup> contacting chinshields; two pairs of chinshields longer than wide; dorsal scales in 15/15/15 rows, smooth, without apical pits; 195 ventrals; 105 divided subcaudals; cloacal plate entire.</p></tp:treatment-sec><tp:treatment-sec sec-type="natural history" id="SECID0EBYBI"><title>Natural history.</title><p>Specimens of <italic><tp:taxon-name><tp:taxon-name-part taxon-name-part-type="genus" reg="Sibon">Sibon</tp:taxon-name-part><tp:taxon-name-part taxon-name-part-type="species" reg="vieirai">vieirai</tp:taxon-name-part></tp:taxon-name></italic> sp. nov. have been found in old growth to heavily disturbed evergreen lowland/foothill forests as well as in rural gardens and plantations. Active snakes have been seen at night foraging at ground level or on vegetation up to 3 m above the ground. One snake was spotted as it emerged from under a pile of logs at sunset. Based on our own field experience, individuals appear to be more active when it is raining or drizzling. In the field in Ecuador, specimens of <italic><tp:taxon-name><tp:taxon-name-part taxon-name-part-type="genus" reg="Sibon">S.</tp:taxon-name-part><tp:taxon-name-part taxon-name-part-type="species" reg="vieirai">vieirai</tp:taxon-name-part></tp:taxon-name></italic> sp. nov. have been observed feeding on slugs and snails. A female from Hostería Selva Virgen, Pichincha province, Ecuador laid a clutch of four eggs.</p></tp:treatment-sec><tp:treatment-sec sec-type="distribution" id="SECID0E4YBI"><title>Distribution.</title><p><italic><tp:taxon-name><tp:taxon-name-part taxon-name-part-type="genus" reg="Sibon">Sibon</tp:taxon-name-part><tp:taxon-name-part taxon-name-part-type="species" reg="vieirai">vieirai</tp:taxon-name-part></tp:taxon-name></italic> sp. nov. is known from at least 95 localities (listed in Suppl. material <xref ref-type="supplementary-material" rid="S2">2</xref>) along the Chocoan lowlands and adjacent foothills of the Andes in northwestern Ecuador and southwestern Colombia. Previous records of <italic><tp:taxon-name><tp:taxon-name-part taxon-name-part-type="genus" reg="Sibon">S.</tp:taxon-name-part><tp:taxon-name-part taxon-name-part-type="species" reg="nebulatus">nebulatus</tp:taxon-name-part></tp:taxon-name></italic> from the rainforests of northwestern Ecuador as well as those of the Pacific lowlands of Colombia in Nariño department almost surely correspond to this new species. <italic><tp:taxon-name><tp:taxon-name-part taxon-name-part-type="genus" reg="Sibon">Sibon</tp:taxon-name-part><tp:taxon-name-part taxon-name-part-type="species" reg="vieirai">vieirai</tp:taxon-name-part></tp:taxon-name></italic> sp. nov. occurs over an estimated 58,551 km<sup>2</sup> area and has been recorded at elevations 5–1803 m above sea level (Fig. <xref ref-type="fig" rid="F12">12</xref>).</p><fig id="F12" position="float" orientation="portrait"><object-id xmlns:xlink="http://www.w3.org/1999/xlink" content-type="doi" xlink:type="simple">10.3897/zookeys.1143.93601.figure12</object-id><object-id xmlns:xlink="http://www.w3.org/1999/xlink" content-type="arpha" xlink:type="simple">3D68957E-AFC7-55BD-A79F-EF68B600DD62</object-id><label>Figure 12.</label><caption><p>Distribution of species of <italic><tp:taxon-name><tp:taxon-name-part taxon-name-part-type="genus" reg="Sibon">Sibon</tp:taxon-name-part></tp:taxon-name></italic> previously subsumed under <italic><tp:taxon-name><tp:taxon-name-part taxon-name-part-type="genus" reg="Sibon">S.</tp:taxon-name-part><tp:taxon-name-part taxon-name-part-type="species" reg="nebulatus">nebulatus</tp:taxon-name-part><tp:taxon-name-part taxon-name-part-type="subspecies" reg="leucomelas">leucomelas</tp:taxon-name-part></tp:taxon-name></italic>. Black symbols represent type localities; white symbols other localities listed in Suppl. material <xref ref-type="supplementary-material" rid="S2">2</xref>. Colored areas show the extent of suitable environmental conditions for each species.</p></caption><graphic xmlns:xlink="http://www.w3.org/1999/xlink" xlink:href="zookeys-1143-001_article-93601__-g012.jpg" position="float" orientation="portrait" xlink:type="simple" id="oo_800578.jpg"><uri content-type="original_file" xlink:type="simple">https://binary.pensoft.net/fig/800578</uri></graphic></fig></tp:treatment-sec><tp:treatment-sec sec-type="etymology" id="SECID0EV2BI"><title>Etymology.</title><p>The specific epithet <italic><tp:taxon-name><tp:taxon-name-part taxon-name-part-type="genus" reg="Sibon"/><tp:taxon-name-part taxon-name-part-type="species" reg="vieirai">vieirai</tp:taxon-name-part></tp:taxon-name></italic> is a patronym honoring Jose Vieira, a Venezuelan biologist and wildlife photographer who created the Ex-Situ project, a free-access photo bank depicting Latin American fauna on a white background. Jose Vieira’s photos have been crucial in illustrating field guides about herpetofauna, educational posters, and research publications. Most of the images in this work were created by Jose Vieira. Additionally, after nearly six years of active collaboration with one of us (AA), it has become evident that Jose is one of the most tireless and focused young field biologists ever to sample the jungles of the tropics, a work ethic that has resulted in the generation of photo and museum vouchers for hundreds of poorly studied species of herpetofauna, including the holotype of this new <italic><tp:taxon-name><tp:taxon-name-part taxon-name-part-type="genus" reg="Sibon">Sibon</tp:taxon-name-part></tp:taxon-name></italic>.</p></tp:treatment-sec><tp:treatment-sec sec-type="conservation status" id="SECID0EM3BI"><title>Conservation status.</title><p>We consider <italic><tp:taxon-name><tp:taxon-name-part taxon-name-part-type="genus" reg="Sibon">Sibon</tp:taxon-name-part><tp:taxon-name-part taxon-name-part-type="species" reg="vieirai">vieirai</tp:taxon-name-part></tp:taxon-name></italic> sp. nov. to be included in the Least Concern category following IUCN Red List criteria (<xref ref-type="bibr" rid="B54">IUCN 2001</xref>) because the species is distributed over a region of the Chocó biome that holds large areas of continuous unspoiled forest. Based on the species distribution model presented in Fig. <xref ref-type="fig" rid="F12">12</xref> in combination with maps of vegetation cover of Colombia (<xref ref-type="bibr" rid="B53">IDEAM 2014</xref>) and Ecuador (<xref ref-type="bibr" rid="B64">MAE 2012</xref>), we estimate that more than half (~ 51%) of the species’ forest habitat is still standing. Unfortunately, vast areas of the Chocó rainforest in western Ecuador have already been converted to pastures (<xref ref-type="bibr" rid="B70">Myers et al. 2000</xref>). However, <italic><tp:taxon-name><tp:taxon-name-part taxon-name-part-type="genus" reg="Sibon">S.</tp:taxon-name-part><tp:taxon-name-part taxon-name-part-type="species" reg="vieirai">vieirai</tp:taxon-name-part></tp:taxon-name></italic> sp. nov. occurs over an area greater than 50,000 km<sup>2</sup> and is presumably not declining fast enough to qualify for a threatened category.</p></tp:treatment-sec><tp:treatment-sec><!--Section generated to contain objects referenced in tp:taxon-treatment.--><fig id="F4" position="float" orientation="portrait"><object-id xmlns:xlink="http://www.w3.org/1999/xlink" content-type="doi" xlink:type="simple">10.3897/zookeys.1143.93601.figure4</object-id><object-id xmlns:xlink="http://www.w3.org/1999/xlink" content-type="arpha" xlink:type="simple">4EF1ED8C-4D4E-5133-8E4B-4936A282EED8</object-id><label>Figure 4.</label><caption><p>Photographs of some species of <italic><tp:taxon-name><tp:taxon-name-part taxon-name-part-type="genus" reg="Sibon">Sibon</tp:taxon-name-part></tp:taxon-name></italic> and <italic><tp:taxon-name><tp:taxon-name-part taxon-name-part-type="genus" reg="Dipsas">Dipsas</tp:taxon-name-part></tp:taxon-name></italic> in life <bold>a</bold><italic><tp:taxon-name><tp:taxon-name-part taxon-name-part-type="genus" reg="Sibon">S.</tp:taxon-name-part><tp:taxon-name-part taxon-name-part-type="species" reg="canopy">canopy</tp:taxon-name-part></tp:taxon-name></italic> sp. nov. from El Valle de Antón, Coclé province, Panama <bold>b</bold><italic><tp:taxon-name><tp:taxon-name-part taxon-name-part-type="genus" reg="Sibon">S.</tp:taxon-name-part><tp:taxon-name-part taxon-name-part-type="species" reg="irmelindicaprioae">irmelindicaprioae</tp:taxon-name-part></tp:taxon-name></italic> sp. nov. holotype <abbrev xmlns:xlink="http://www.w3.org/1999/xlink" content-type="institution" xlink:title="Museo Herpetológico de Chiriquí" id="ABBRID0EKSAG" xlink:type="simple">MHCH</abbrev> 3143 from Puerto Indio, Darién province, Panama <bold>c</bold><italic><tp:taxon-name><tp:taxon-name-part taxon-name-part-type="genus" reg="Sibon">S.</tp:taxon-name-part><tp:taxon-name-part taxon-name-part-type="species" reg="marleyae">marleyae</tp:taxon-name-part></tp:taxon-name></italic> sp. nov. from Verdecanandé, Esmeraldas Province, Ecuador <bold>d</bold><italic><tp:taxon-name><tp:taxon-name-part taxon-name-part-type="genus" reg="Sibon">S.</tp:taxon-name-part><tp:taxon-name-part taxon-name-part-type="species" reg="vieirai">vieirai</tp:taxon-name-part></tp:taxon-name></italic> sp. nov. from Mashpi Amagusa Reserve, Pichincha province, Ecuador <bold>e</bold><italic><tp:taxon-name><tp:taxon-name-part taxon-name-part-type="genus" reg="Dipsas">Dipsas</tp:taxon-name-part></tp:taxon-name></italic> sp. from Cerro Gaital, Coclé province, Panama <bold>f</bold><italic><tp:taxon-name><tp:taxon-name-part taxon-name-part-type="genus" reg="Dipsas">D.</tp:taxon-name-part><tp:taxon-name-part taxon-name-part-type="species" reg="welborni">welborni</tp:taxon-name-part></tp:taxon-name></italic> sp. nov. <named-content xmlns:xlink="http://www.w3.org/1999/xlink" content-type="dwc:institutional_code" xlink:title="Museo de Zoología de la Universidad San Francisco de Quito" xlink:href="http://grbio.org/institution/universidad-san-francisco-de-quito" xlink:type="simple">ZSFQ</named-content> 5060 from Vía a Nuevo Paraíso, Zamora Chinchipe province, Ecuador.</p></caption><graphic xmlns:xlink="http://www.w3.org/1999/xlink" xlink:href="zookeys-1143-001_article-93601__-g004.jpg" position="float" orientation="portrait" xlink:type="simple" id="oo_800570.jpg"><uri content-type="original_file" xlink:type="simple">https://binary.pensoft.net/fig/800570</uri></graphic></fig><fig id="F1" position="float" orientation="portrait"><object-id xmlns:xlink="http://www.w3.org/1999/xlink" content-type="doi" xlink:type="simple">10.3897/zookeys.1143.93601.figure1</object-id><object-id xmlns:xlink="http://www.w3.org/1999/xlink" content-type="arpha" xlink:type="simple">39229F6B-9559-57E8-B538-C87D8CA3F153</object-id><label>Figure 1.</label><caption><p>Phylogenetic relationships within <tp:taxon-name><tp:taxon-name-part taxon-name-part-type="tribe">Dipsadini</tp:taxon-name-part></tp:taxon-name> inferred using a Bayesian inference and derived from analysis of DNA gene fragments 12S, 16S, COI, CYTB, ND4, DNAH3, and NT3. Support values on intra-specific branches are not shown for clarity. Voucher numbers for sequences are indicated for each terminal. Black dots indicate clades with posterior probability values from 95–100%. Grey dots indicate values from 70–94%. White dots indicate values from 50–69% (values &lt; 50% not shown). Colored clades correspond to the species’ distribution presented in the maps. New or redefined species are indicated in bold type.</p></caption><graphic xmlns:xlink="http://www.w3.org/1999/xlink" xlink:href="zookeys-1143-001_article-93601__-g001.jpg" position="float" orientation="portrait" xlink:type="simple" id="oo_800567.jpg"><uri content-type="original_file" xlink:type="simple">https://binary.pensoft.net/fig/800567</uri></graphic></fig><supplementary-material xmlns:xlink="http://www.w3.org/1999/xlink" id="S2" position="float" orientation="portrait" xlink:type="simple"><object-id content-type="doi" xlink:type="simple">10.3897/zookeys.1143.93601.suppl2</object-id><object-id content-type="zenodo_dep_id" xlink:type="simple">7575212</object-id><object-id content-type="arpha" xlink:type="simple">95D4F42B-97D5-5BA2-BD6A-50EFF0BCA338</object-id><label>Supplementary material 2</label><caption><p>Locality data used to create distribution maps. Type localities indicated in bold type.</p></caption><statement content-type="dataType"><label>Data type</label><p>Occurrences</p></statement><media xlink:href="zookeys-1143-001_article-93601__-s002.xls" mimetype="application" mime-subtype="vnd.ms-excel" position="float" orientation="portrait" xlink:type="simple" id="oo_800585.xls"><uri content-type="original_file" xlink:type="simple">https://binary.pensoft.net/file/800585</uri></media><permissions><license xlink:type="simple"><license-p>This dataset is made available under the Open Database License (http://opendatacommons.org/licenses/odbl/1.0/). The Open Database License (ODbL) is a license agreement intended to allow users to freely share, modify, and use this Dataset while maintaining this same freedom for others, provided that the original source and author(s) are credited.</license-p></license></permissions><attrib specific-use="authors">Alejandro Arteaga, Abel Batista</attrib></supplementary-material></tp:treatment-sec><ref-list><ref id="B12"><mixed-citation xmlns:xlink="http://www.w3.org/1999/xlink" xlink:type="simple"><person-group><name name-style="western"><surname>Boulenger</surname><given-names>GA</given-names></name></person-group> (<year>1896</year>) <article-title>Description of new reptiles and batrachians from Colombia.</article-title><source>Annals &amp; Magazine of Natural History</source><volume>17</volume>(<issue>97</issue>): <fpage>16</fpage>–<lpage>21</lpage>. <ext-link xlink:href="10.1080/00222939608680317" ext-link-type="doi" xlink:type="simple">https://doi.org/10.1080/00222939608680317</ext-link></mixed-citation></ref><ref id="B44"><mixed-citation xmlns:xlink="http://www.w3.org/1999/xlink" xlink:type="simple"><person-group><name name-style="western"><surname>Frazier</surname><given-names>JA</given-names></name><name name-style="western"><surname>Montgomery</surname><given-names>CE</given-names></name><name name-style="western"><surname>Lips</surname><given-names>KR</given-names></name></person-group> (<year>2006</year>) <italic><tp:taxon-name><tp:taxon-name-part taxon-name-part-type="genus">Sibon</tp:taxon-name-part><tp:taxon-name-part taxon-name-part-type="species">nebulatus</tp:taxon-name-part></tp:taxon-name></italic> (Common Snaileater): Maximum size. Herpetological Review 37: e235.</mixed-citation></ref><ref id="B54"><mixed-citation xmlns:xlink="http://www.w3.org/1999/xlink" xlink:type="simple">IUCN (<year>2001</year>) <source>IUCN Red List categories and criteria: Version 3.1.</source><publisher-name>IUCN Species Survival Commission</publisher-name>, <publisher-loc>Gland and Cambridge</publisher-loc>, <size units="page">30 pp</size>.</mixed-citation></ref><ref id="B53"><mixed-citation xmlns:xlink="http://www.w3.org/1999/xlink" xlink:type="simple">IDEAM (<year>2014</year>) <source>Mapa de Cobertura de la Tierra Adaptada Para Colombia.</source><publisher-name>Instituto de Hidrología</publisher-name>, <publisher-loc>Meteorología y Estudios Ambientales, Bogotá</publisher-loc>, <size units="page">1 pp</size>.</mixed-citation></ref><ref id="B64"><mixed-citation xmlns:xlink="http://www.w3.org/1999/xlink" xlink:type="simple">MAE (<year>2012</year>) <source>Línea Base de Deforestación del Ecuador Continental.</source><publisher-name>Ministerio del Ambiente del Ecuador</publisher-name>, <publisher-loc>Quito</publisher-loc>, <size units="page">30 pp</size>.</mixed-citation></ref><ref id="B70"><mixed-citation xmlns:xlink="http://www.w3.org/1999/xlink" xlink:type="simple"><person-group><name name-style="western"><surname>Myers</surname><given-names>N</given-names></name><name name-style="western"><surname>Mittermeier</surname><given-names>RA</given-names></name><name name-style="western"><surname>Mittermeier</surname><given-names>CG</given-names></name><name name-style="western"><surname>da Fonseca</surname><given-names>GAB</given-names></name><name name-style="western"><surname>Kent</surname><given-names>J</given-names></name></person-group> (<year>2000</year>) <article-title>Biodiversity hotspots for conservation priorities.</article-title><source>Nature</source><volume>403</volume>(<issue>6772</issue>): <fpage>835</fpage>–<lpage>838</lpage>. <ext-link xlink:href="10.1038/35002501" ext-link-type="doi" xlink:type="simple">https://doi.org/10.1038/35002501</ext-link></mixed-citation></ref></ref-list></tp:taxon-treatment>
