# Supplementary material for: ﻿A consolidated phylogeny of snail-eating snakes (Serpentes, Dipsadini), with the description of five new species from Colombia, Ecuador, and Panama
Source: Zookeys. 2023 Jan 25;1143:1–49. doi: 10.3897/zookeys.1143.93601 (PMC10208808; doi:10.3897/zookeys.1143.93601)
Supplement: XML Treatment for Dipsas welborni [file zookeys.1143.93601-treatment5.xml]

<!DOCTYPE tp:taxon-treatment
  PUBLIC "-//TaxonX//DTD Taxonomic Treatment Publishing DTD v0 20100105//EN" "tax-treatment-NSO.dtd">
<tp:taxon-treatment xmlns:tp="http://www.plazi.org/taxpub"><tp:treatment-meta><kwd-group><label>Taxon classification</label><kwd>
              <named-content content-type="kingdom">Animalia</named-content>
            </kwd><kwd>
              <named-content content-type="order">Squamata</named-content>
            </kwd><kwd>
              <named-content content-type="family">Colubridae</named-content>
            </kwd></kwd-group><mixed-citation publication-type="journal"><person-group><name><surname>Arteaga</surname><given-names>Alejandro</given-names></name><name><surname>Batista</surname><given-names>Abel</given-names></name></person-group><article-title>﻿A consolidated phylogeny of snail-eating snakes (<tp:taxon-name><tp:taxon-name-part taxon-name-part-type="suborder">Serpentes</tp:taxon-name-part></tp:taxon-name>, <tp:taxon-name><tp:taxon-name-part taxon-name-part-type="tribe">Dipsadini</tp:taxon-name-part></tp:taxon-name>), with the description of five new species from Colombia, Ecuador, and Panama</article-title><source>Zookeys</source><day>25</day><month>01</month><year>2023</year><volume>1143</volume><fpage>1</fpage><lpage>49</lpage><pub-id pub-id-type="doi">10.3897/zookeys.1143.93601</pub-id></mixed-citation></tp:treatment-meta><tp:nomenclature><label>﻿</label><tp:taxon-name>
            <object-id xmlns:xlink="http://www.w3.org/1999/xlink" content-type="arpha" xlink:type="simple">452868F0-F4B8-572A-8F34-A792D5F30810</object-id>
            <tp:taxon-name-part taxon-name-part-type="genus" reg="Dipsas">Dipsas</tp:taxon-name-part>
            <tp:taxon-name-part taxon-name-part-type="species" reg="welborni">welborni</tp:taxon-name-part>
            <object-id xmlns:xlink="http://www.w3.org/1999/xlink" content-type="zoobank" xlink:type="simple">https://zoobank.org/8F1C3963-FB25-4C98-81E9-714727A4CCEF</object-id>
          </tp:taxon-name><tp:taxon-status xmlns:xlink="http://www.w3.org/1999/xlink" xlink:type="simple">sp. nov.</tp:taxon-status><xref ref-type="fig" rid="F4">Figs 4f</xref><xref ref-type="fig" rid="F13">, 13</xref><xref ref-type="fig" rid="F14">, 14a</xref><xref ref-type="fig" rid="F15">, 15a Proposed standard English name: Welborn’s Snail-eating Snake Proposed standard Spanish name: Culebra caracolera de Welborn</xref></tp:nomenclature><tp:treatment-sec sec-type="type material" id="SECID0EY6BI"><title>Type material.</title><p><bold><italic>Holotype</italic></bold>: <abbrev xmlns:xlink="http://www.w3.org/1999/xlink" content-type="institution" xlink:title="Museo de Zoología de la Universidad Tecnológica Indoamérica" id="ABBRID0EDACI" xlink:type="simple">MZUTI</abbrev> 3663 (Figs <xref ref-type="fig" rid="F13">13</xref>, <xref ref-type="fig" rid="F15">15a</xref>), adult male collected on 2 July 2014 at Reserva Maycu, Zamora Chinchipe province, Ecuador (<named-content xmlns:xlink="http://www.w3.org/1999/xlink" content-type="dwc:verbatimCoordinates" xlink:type="simple"><named-content content-type="geo-json" specific-use="{&#34;type&#34;:&#34;Point&#34;,&#34;coordinates&#34;:[-78.639870,-4.207190]}" id="NCID0ETACI" xlink:type="simple">-4.20719, -78.63987</named-content></named-content>; 960 m a.s.l.).</p><p><bold><italic>Paratypes</italic></bold>: <named-content xmlns:xlink="http://www.w3.org/1999/xlink" content-type="dwc:institutional_code" xlink:title="Museo de Zoología de la Universidad del Azuay" xlink:href="http://grbio.org/institution/universidad-del-azuay" xlink:type="simple">MZUA</named-content>.RE.0261, adult male collected at Nangaritza, Zamora Chinchipe province, Ecuador (<named-content xmlns:xlink="http://www.w3.org/1999/xlink" content-type="dwc:verbatimCoordinates" xlink:type="simple"><named-content content-type="geo-json" specific-use="{&#34;type&#34;:&#34;Point&#34;,&#34;coordinates&#34;:[-78.638690,-4.431690]}" id="NCID0EHBCI" xlink:type="simple">-4.43169, -78.63869</named-content></named-content>; 996 m a.s.l.). <abbrev xmlns:xlink="http://www.w3.org/1999/xlink" xlink:title="División de Herpetología del Instituto Nacional de Biodiversidad" id="ABBRID0EMBCI" xlink:type="simple">DHMECN</abbrev> 11197, juvenile male collected by Raquel Betancourt and Miguel Alcoser on 18 September 2012 at Concesión ECSA, Zamora Chinchipe province, Ecuador (<named-content xmlns:xlink="http://www.w3.org/1999/xlink" content-type="dwc:verbatimCoordinates" xlink:type="simple"><named-content content-type="geo-json" specific-use="{&#34;type&#34;:&#34;Point&#34;,&#34;coordinates&#34;:[-78.469820,-3.572450]}" id="NCID0ETBCI" xlink:type="simple">-3.57245, -78.46982</named-content></named-content>; 790 m a.s.l.). <named-content xmlns:xlink="http://www.w3.org/1999/xlink" content-type="dwc:institutional_code" xlink:title="Museo de Zoología de la Universidad San Francisco de Quito" xlink:href="http://grbio.org/institution/universidad-san-francisco-de-quito" xlink:type="simple">ZSFQ</named-content> 5060 (Figs <xref ref-type="fig" rid="F4">4f</xref>, <xref ref-type="fig" rid="F14">14a</xref>), female collected by Alejandro Arteaga and Amanda Quezada at Maycu Reserve, Zamora Chinchipe province, Ecuador (<named-content xmlns:xlink="http://www.w3.org/1999/xlink" content-type="dwc:verbatimCoordinates" xlink:type="simple"><named-content content-type="geo-json" specific-use="{&#34;type&#34;:&#34;Point&#34;,&#34;coordinates&#34;:[-78.644830,-4.263950]}" id="NCID0EICCI" xlink:type="simple">-4.26395, -78.64483</named-content></named-content>; 1078 m a.s.l.).</p></tp:treatment-sec><tp:treatment-sec sec-type="diagnosis" id="SECID0ENCCI"><title>Diagnosis.</title><p><italic><tp:taxon-name><tp:taxon-name-part taxon-name-part-type="genus" reg="Dipsas">Dipsas</tp:taxon-name-part><tp:taxon-name-part taxon-name-part-type="species" reg="welborni">welborni</tp:taxon-name-part></tp:taxon-name></italic> sp. nov. is placed in the genus <italic><tp:taxon-name><tp:taxon-name-part taxon-name-part-type="genus" reg="Dipsas">Dipsas</tp:taxon-name-part></tp:taxon-name></italic> based on phylogenetic evidence (Fig. <xref ref-type="fig" rid="F1">1b</xref>) and the absence of a labial that is noticeably higher than other labials. The species is diagnosed based on the following combination of characters: (1) 13/13/13 smooth dorsals with enlarged vertebral row (1.8–2.1× as wide as adjacent rows); (2) loreal and a preocular in contact with orbit; (3) 7–8 supralabials with 4<sup>th</sup>, 5<sup>th</sup>, and occasionally 6<sup>th</sup>, contacting orbit; (4) 8–9 infralabials with 1<sup>st</sup> to 5<sup>th</sup> or to 6<sup>th</sup> in contact with chinshields, one pair of infralabials in contact behind symphysial; (5) 181–193 ventrals in males, 177–179 in females; (6) 107–116 divided subcaudals in males, 105–106 in females; (7) dorsal color consisting of 21–26 dark brown to blackish body blotches (8–13 dorsal scales long anteriorly and 2–5 dorsal scales long posteriorly) separated from each other by narrow (2–3 dorsal scales long) pale brown interspaces that become white towards the lower lateral side, ventral surfaces white with encroachment from the dorsal dark brown blotches and with smaller brownish marks in-between the blotches, dorsal aspect of head dark reddish brown with fine bright yellow (juveniles) to light brown (adults; Fig. <xref ref-type="fig" rid="F15">15a</xref>) reticulations, throat white, iris pale brown; (8) 491–542 mm <abbrev xmlns:xlink="http://www.w3.org/1999/xlink" xlink:title="snout-vent length" id="ABBRID0EZDCI" xlink:type="simple">SVL</abbrev> in males, 321–595 mm in females; (9) 190–279 mm <abbrev xmlns:xlink="http://www.w3.org/1999/xlink" xlink:title="tail length" id="ABBRID0E4DCI" xlink:type="simple">TL</abbrev> in males, 132–281 mm in females.</p></tp:treatment-sec><tp:treatment-sec sec-type="comparisons" id="SECID0EBECI"><title>Comparisons.</title><p><italic><tp:taxon-name><tp:taxon-name-part taxon-name-part-type="genus" reg="Dipsas">Dipsas</tp:taxon-name-part><tp:taxon-name-part taxon-name-part-type="species" reg="welborni">welborni</tp:taxon-name-part></tp:taxon-name></italic> sp. nov. differs from the majority of its congeners by having dorsal scales arranged in 13/13/13 rows, loreal entering the orbit, and dorsum of head strongly vermiculated. The new species is most similar to <italic><tp:taxon-name><tp:taxon-name-part taxon-name-part-type="genus" reg="Dipsas">D.</tp:taxon-name-part><tp:taxon-name-part taxon-name-part-type="species" reg="vermiculata">vermiculata</tp:taxon-name-part></tp:taxon-name></italic>, from which it differs on the basis of the following characters of coloration and lepidosis (Fig. <xref ref-type="fig" rid="F14">14</xref>; Table <xref ref-type="table" rid="T4">4</xref>). In <italic><tp:taxon-name><tp:taxon-name-part taxon-name-part-type="genus" reg="Dipsas">D.</tp:taxon-name-part><tp:taxon-name-part taxon-name-part-type="species" reg="welborni">welborni</tp:taxon-name-part></tp:taxon-name></italic> sp. nov., there are two prefrontal scales (partially fused in <named-content xmlns:xlink="http://www.w3.org/1999/xlink" content-type="dwc:institutional_code" xlink:title="Museo de Zoología de la Universidad San Francisco de Quito" xlink:href="http://grbio.org/institution/universidad-san-francisco-de-quito" xlink:type="simple">ZSFQ</named-content> 5060) whereas in all specimens of <italic><tp:taxon-name><tp:taxon-name-part taxon-name-part-type="genus" reg="Dipsas">D.</tp:taxon-name-part><tp:taxon-name-part taxon-name-part-type="species" reg="vermiculata">vermiculata</tp:taxon-name-part></tp:taxon-name></italic> examined (Suppl. material <xref ref-type="supplementary-material" rid="S1">1</xref>) as well as the four Ecuadorian specimens reported in <xref ref-type="bibr" rid="B79">Peters (1960)</xref>, the prefrontals are fused into a single scale (Fig. <xref ref-type="fig" rid="F15">15</xref>). Females of <italic><tp:taxon-name><tp:taxon-name-part taxon-name-part-type="genus" reg="Dipsas">Dipsas</tp:taxon-name-part><tp:taxon-name-part taxon-name-part-type="species" reg="welborni">welborni</tp:taxon-name-part></tp:taxon-name></italic> sp. nov. have more ventrals (177–179) and subcaudals (105–106) than those of <italic><tp:taxon-name><tp:taxon-name-part taxon-name-part-type="genus" reg="Dipsas">D.</tp:taxon-name-part><tp:taxon-name-part taxon-name-part-type="species" reg="vermiculata">vermiculata</tp:taxon-name-part></tp:taxon-name></italic> (173–174 ventrals and 99–103 subcaudals). Females of the new species attain a larger body size than those of <italic><tp:taxon-name><tp:taxon-name-part taxon-name-part-type="genus" reg="Dipsas">D.</tp:taxon-name-part><tp:taxon-name-part taxon-name-part-type="species" reg="vermiculata">vermiculata</tp:taxon-name-part></tp:taxon-name></italic> (Table <xref ref-type="table" rid="T4">4</xref>), and males of the former also have more rows of spines on the asulcate surface of the hemipenis body (the hemipenis of <italic><tp:taxon-name><tp:taxon-name-part taxon-name-part-type="genus" reg="Dipsas">D.</tp:taxon-name-part><tp:taxon-name-part taxon-name-part-type="species" reg="vermiculata">vermiculata</tp:taxon-name-part></tp:taxon-name></italic> is depicted in <xref ref-type="bibr" rid="B98">Vera-Pérez 2020</xref> whereas the organs of four males of <italic><tp:taxon-name><tp:taxon-name-part taxon-name-part-type="genus" reg="Dipsas">D.</tp:taxon-name-part><tp:taxon-name-part taxon-name-part-type="species" reg="welborni">welborni</tp:taxon-name-part></tp:taxon-name></italic> sp. nov. are depicted in <xref ref-type="bibr" rid="B76">Pazmiño-Otamendi et al. 2020</xref>). Finally, the two species further differ in the background color of the ventral surfaces: always white in <italic><tp:taxon-name><tp:taxon-name-part taxon-name-part-type="genus" reg="Dipsas">D.</tp:taxon-name-part><tp:taxon-name-part taxon-name-part-type="species" reg="welborni">welborni</tp:taxon-name-part></tp:taxon-name></italic> sp. nov. (Fig. <xref ref-type="fig" rid="F13">13b</xref>), and usually yellow or occasionally pale yellowish white in <italic><tp:taxon-name><tp:taxon-name-part taxon-name-part-type="genus" reg="Dipsas">D.</tp:taxon-name-part><tp:taxon-name-part taxon-name-part-type="species" reg="vermiculata">vermiculata</tp:taxon-name-part></tp:taxon-name></italic>.</p><fig id="F13" position="float" orientation="portrait"><object-id xmlns:xlink="http://www.w3.org/1999/xlink" content-type="doi" xlink:type="simple">10.3897/zookeys.1143.93601.figure13</object-id><object-id xmlns:xlink="http://www.w3.org/1999/xlink" content-type="arpha" xlink:type="simple">931147A7-D1DF-53C0-BD1A-FDE60A94D4B2</object-id><label>Figure 13.</label><caption><p>Male holotype of <italic><tp:taxon-name><tp:taxon-name-part taxon-name-part-type="genus" reg="Dipsas">Dipsas</tp:taxon-name-part><tp:taxon-name-part taxon-name-part-type="species" reg="welborni">welborni</tp:taxon-name-part></tp:taxon-name></italic> sp. nov. <abbrev xmlns:xlink="http://www.w3.org/1999/xlink" content-type="institution" xlink:title="Museo de Zoología de la Universidad Tecnológica Indoamérica" id="ABBRID0E3JCI" xlink:type="simple">MZUTI</abbrev> 3663 in <bold>a</bold> dorsal and <bold>b</bold> ventral view.</p></caption><graphic xmlns:xlink="http://www.w3.org/1999/xlink" xlink:href="zookeys-1143-001_article-93601__-g013.jpg" position="float" orientation="portrait" xlink:type="simple" id="oo_800579.jpg"><uri content-type="original_file" xlink:type="simple">https://binary.pensoft.net/fig/800579</uri></graphic></fig><fig id="F14" position="float" orientation="portrait"><object-id xmlns:xlink="http://www.w3.org/1999/xlink" content-type="doi" xlink:type="simple">10.3897/zookeys.1143.93601.figure14</object-id><object-id xmlns:xlink="http://www.w3.org/1999/xlink" content-type="arpha" xlink:type="simple">BF1FA8D7-5943-5CAB-B836-BD3C8A98ED32</object-id><label>Figure 14.</label><caption><p>Photographs of species of <italic><tp:taxon-name><tp:taxon-name-part taxon-name-part-type="genus" reg="Dipsas">Dipsas</tp:taxon-name-part></tp:taxon-name></italic> previously subsumed under <italic><tp:taxon-name><tp:taxon-name-part taxon-name-part-type="genus" reg="Dipsas">D.</tp:taxon-name-part><tp:taxon-name-part taxon-name-part-type="species" reg="vermiculata">vermiculata</tp:taxon-name-part></tp:taxon-name></italic><bold>a</bold><italic><tp:taxon-name><tp:taxon-name-part taxon-name-part-type="genus" reg="Dipsas">D.</tp:taxon-name-part><tp:taxon-name-part taxon-name-part-type="species" reg="welborni">welborni</tp:taxon-name-part></tp:taxon-name></italic> sp. nov. paratype <named-content xmlns:xlink="http://www.w3.org/1999/xlink" content-type="dwc:institutional_code" xlink:title="Museo de Zoología de la Universidad San Francisco de Quito" xlink:href="http://grbio.org/institution/universidad-san-francisco-de-quito" xlink:type="simple">ZSFQ</named-content> 5060 from Vía a Nuevo Paraíso, Zamora Chinchipe province, Ecuador <bold>b</bold><italic><tp:taxon-name><tp:taxon-name-part taxon-name-part-type="genus" reg="Dipsas">D.</tp:taxon-name-part><tp:taxon-name-part taxon-name-part-type="species" reg="vermiculata">vermiculata</tp:taxon-name-part></tp:taxon-name></italic><named-content xmlns:xlink="http://www.w3.org/1999/xlink" content-type="dwc:institutional_code" xlink:title="Museo de Zoología de la Universidad San Francisco de Quito" xlink:href="http://grbio.org/institution/universidad-san-francisco-de-quito" xlink:type="simple">ZSFQ</named-content> 5059 from Tamandúa Reserve, Pastaza province, Ecuador <bold>c</bold><italic><tp:taxon-name><tp:taxon-name-part taxon-name-part-type="genus" reg="Dipsas">D.</tp:taxon-name-part><tp:taxon-name-part taxon-name-part-type="species" reg="vermiculata">vermiculata</tp:taxon-name-part></tp:taxon-name></italic><named-content xmlns:xlink="http://www.w3.org/1999/xlink" content-type="dwc:institutional_code" xlink:title="Museo de Zoología de la Universidad San Francisco de Quito" xlink:href="http://grbio.org/institution/universidad-san-francisco-de-quito" xlink:type="simple">ZSFQ</named-content> 5064 from Narupa Reserve, Napo province, Ecuador <bold>d</bold><italic><tp:taxon-name><tp:taxon-name-part taxon-name-part-type="genus" reg="Dipsas">D.</tp:taxon-name-part><tp:taxon-name-part taxon-name-part-type="species" reg="vermiculata">vermiculata</tp:taxon-name-part></tp:taxon-name></italic><named-content xmlns:xlink="http://www.w3.org/1999/xlink" content-type="dwc:institutional_code" xlink:title="Museo de Zoología de la Universidad San Francisco de Quito" xlink:href="http://grbio.org/institution/universidad-san-francisco-de-quito" xlink:type="simple">ZSFQ</named-content> 5061 from Narupa Reserve, Napo province, Ecuador.</p></caption><graphic xmlns:xlink="http://www.w3.org/1999/xlink" xlink:href="zookeys-1143-001_article-93601__-g014.jpg" position="float" orientation="portrait" xlink:type="simple" id="oo_800580.jpg"><uri content-type="original_file" xlink:type="simple">https://binary.pensoft.net/fig/800580</uri></graphic></fig><fig id="F15" position="float" orientation="portrait"><object-id xmlns:xlink="http://www.w3.org/1999/xlink" content-type="doi" xlink:type="simple">10.3897/zookeys.1143.93601.figure15</object-id><object-id xmlns:xlink="http://www.w3.org/1999/xlink" content-type="arpha" xlink:type="simple">20156B62-6EA4-5C8C-8A90-9CE8CFD34BC9</object-id><label>Figure 15.</label><caption><p>Difference in the condition of the prefrontal scale between <italic><tp:taxon-name><tp:taxon-name-part taxon-name-part-type="genus" reg="Dipsas">Dipsas</tp:taxon-name-part><tp:taxon-name-part taxon-name-part-type="species" reg="welborni">welborni</tp:taxon-name-part></tp:taxon-name></italic> sp. nov. and <italic><tp:taxon-name><tp:taxon-name-part taxon-name-part-type="genus" reg="Dipsas">D.</tp:taxon-name-part><tp:taxon-name-part taxon-name-part-type="species" reg="vermiculata">vermiculata</tp:taxon-name-part></tp:taxon-name></italic><bold>a</bold> divided in <italic><tp:taxon-name><tp:taxon-name-part taxon-name-part-type="genus" reg="Dipsas">Dipsas</tp:taxon-name-part><tp:taxon-name-part taxon-name-part-type="species" reg="welborni">welborni</tp:taxon-name-part></tp:taxon-name></italic> sp. nov. holotype <abbrev xmlns:xlink="http://www.w3.org/1999/xlink" content-type="institution" xlink:title="Museo de Zoología de la Universidad Tecnológica Indoamérica" id="ABBRID0E3OCI" xlink:type="simple">MZUTI</abbrev> 3663 <bold>b</bold> fused in <italic><tp:taxon-name><tp:taxon-name-part taxon-name-part-type="genus" reg="Dipsas">D.</tp:taxon-name-part><tp:taxon-name-part taxon-name-part-type="species" reg="vermiculata">vermiculata</tp:taxon-name-part></tp:taxon-name></italic><named-content xmlns:xlink="http://www.w3.org/1999/xlink" content-type="dwc:institutional_code" xlink:title="Museo de Zoología de la Universidad San Francisco de Quito" xlink:href="http://grbio.org/institution/universidad-san-francisco-de-quito" xlink:type="simple">ZSFQ</named-content> 5061.</p></caption><graphic xmlns:xlink="http://www.w3.org/1999/xlink" xlink:href="zookeys-1143-001_article-93601__-g015.jpg" position="float" orientation="portrait" xlink:type="simple" id="oo_800581.jpg"><uri content-type="original_file" xlink:type="simple">https://binary.pensoft.net/fig/800581</uri></graphic></fig><table-wrap id="T4" position="float" orientation="portrait"><label>Table 4.</label><caption><p>Differences in coloration, scale counts, and size between <italic><tp:taxon-name><tp:taxon-name-part taxon-name-part-type="genus" reg="Dipsas">Dipsas</tp:taxon-name-part><tp:taxon-name-part taxon-name-part-type="species" reg="vermiculata">vermiculata</tp:taxon-name-part></tp:taxon-name></italic> and <italic><tp:taxon-name><tp:taxon-name-part taxon-name-part-type="genus" reg="Dipsas">D.</tp:taxon-name-part><tp:taxon-name-part taxon-name-part-type="species" reg="welborni">welborni</tp:taxon-name-part></tp:taxon-name></italic> sp. nov. The range of each continuous variable is from our own sample, <xref ref-type="bibr" rid="B79">Peters (1960)</xref>, and <xref ref-type="bibr" rid="B98">Vera-Pérez (2020)</xref>. The numbers in parentheses represent the sample size.</p></caption><table id="TID0E3ADI" rules="all"><tbody><tr><th rowspan="1" colspan="1">Variable</th><th rowspan="1" colspan="2">
                    <italic>
                      <tp:taxon-name><tp:taxon-name-part taxon-name-part-type="genus" reg="Dipsas">Dipsas</tp:taxon-name-part><tp:taxon-name-part taxon-name-part-type="species" reg="vermiculata">vermiculata</tp:taxon-name-part></tp:taxon-name>
                    </italic>
                  </th><th rowspan="1" colspan="2"><italic><tp:taxon-name><tp:taxon-name-part taxon-name-part-type="genus" reg="Dipsas">Dipsas</tp:taxon-name-part><tp:taxon-name-part taxon-name-part-type="species" reg="welborni">welborni</tp:taxon-name-part></tp:taxon-name></italic> sp. nov.</th></tr><tr><td rowspan="1" colspan="1">Background color of ventral surfaces</td><td rowspan="1" colspan="2">Always white</td><td rowspan="1" colspan="2">Usually yellow, occasionally pale yellowish white</td></tr><tr><td rowspan="1" colspan="1">Prefrontals fused</td><td rowspan="1" colspan="2">No (partially fused in <named-content xmlns:xlink="http://www.w3.org/1999/xlink" content-type="dwc:institutional_code" xlink:title="Museo de Zoología de la Universidad San Francisco de Quito" xlink:href="http://grbio.org/institution/universidad-san-francisco-de-quito" xlink:type="simple">ZSFQ</named-content> 5060)</td><td rowspan="1" colspan="2">Yes</td></tr><tr><td rowspan="1" colspan="1">Rows of spines on hemipenis body (asulcate surface)</td><td rowspan="1" colspan="2">1–2 rows of curved spines</td><td rowspan="1" colspan="2">2 rows of straight spines followed by 2–3 rows of curved spines</td></tr><tr><td rowspan="1" colspan="1">Sex</td><td rowspan="1" colspan="1">Males (<italic>n</italic> = 8)</td><td rowspan="1" colspan="1">Females (<italic>n</italic> = 3)</td><td rowspan="1" colspan="1">Males (<italic>n</italic> = 7)</td><td rowspan="1" colspan="1">Females (<italic>n</italic> = 3)</td></tr><tr><td rowspan="1" colspan="1">Maximum <abbrev xmlns:xlink="http://www.w3.org/1999/xlink" xlink:title="snout-vent length" id="ABBRID0EKUCI" xlink:type="simple">SVL</abbrev></td><td rowspan="1" colspan="1">515 mm</td><td rowspan="1" colspan="1">501 mm</td><td rowspan="1" colspan="1">542 mm</td><td rowspan="1" colspan="1">595 mm</td></tr><tr><td rowspan="1" colspan="1">Maximum <abbrev xmlns:xlink="http://www.w3.org/1999/xlink" xlink:title="total length" id="ABBRID0E5UCI" xlink:type="simple">TOL</abbrev></td><td rowspan="1" colspan="1">735 mm</td><td rowspan="1" colspan="1">701 mm</td><td rowspan="1" colspan="1">689 mm</td><td rowspan="1" colspan="1">876 mm</td></tr><tr><td rowspan="1" colspan="1">Ventral scales</td><td rowspan="1" colspan="1">181–192</td><td rowspan="1" colspan="1">173–174</td><td rowspan="1" colspan="1">181–193</td><td rowspan="1" colspan="1">177–179</td></tr><tr><td rowspan="1" colspan="1">Subcaudal scales</td><td rowspan="1" colspan="1">103–113</td><td rowspan="1" colspan="1">99–103</td><td rowspan="1" colspan="1">107–116</td><td rowspan="1" colspan="1">105–106</td></tr></tbody></table></table-wrap></tp:treatment-sec><tp:treatment-sec sec-type="description" id="SECID0ENWCI"><title>Description of holotype.</title><p>Adult male, <abbrev xmlns:xlink="http://www.w3.org/1999/xlink" xlink:title="snout-vent length" id="ABBRID0ETWCI" xlink:type="simple">SVL</abbrev> 542 mm, tail length 195 mm (incomplete); head length 16.4 mm (3.0% <abbrev xmlns:xlink="http://www.w3.org/1999/xlink" xlink:title="snout-vent length" id="ABBRID0EXWCI" xlink:type="simple">SVL</abbrev>) from tip of snout to angle of jaw; head width 10.2 mm (62% head length) taken at broadest point; snout-orbit distance 3.8 mm; head distinct from neck; snout short, blunt in dorsal outline and rounded in profile; rostral 2.4 mm wide, higher than broad; internasals 1.8 mm wide, broader than long; prefrontals 2.7 mm wide, longer than broad, not entering orbit; supraocular 3.8 mm long, longer than broad; frontal 4.1 mm long, hexagonal and with angled anterior border, in contact with prefrontals, supraoculars, and parietals; parietals 5.5 mm long, longer than broad; nasal divided, in contact with two supralabials, loreal, prefrontal, internasal, and rostral; loreal 2.1 mm long, longer than high, entering the orbit; eye diameter 3.4 mm; pupil semi-elliptical; one small preocular above loreal; two postoculars; temporals 2+2; seven supralabials with 4<sup>th</sup>–5<sup>th</sup> contacting orbit; symphysial precluded from contacting chinshields by first pair of infralabials; nine infralabials with 1<sup>st</sup> to 5<sup>th</sup> contacting chinshields; three pairs of chinshields, first longer than wide; dorsal scales in 13/13/13 rows, smooth, without apical pits; 185 ventrals; 80+ divided subcaudals; cloacal plate entire.</p></tp:treatment-sec><tp:treatment-sec sec-type="natural history" id="SECID0EDXCI"><title>Natural history.</title><p>Specimens of <italic><tp:taxon-name><tp:taxon-name-part taxon-name-part-type="genus" reg="Dipsas">Dipsas</tp:taxon-name-part><tp:taxon-name-part taxon-name-part-type="species" reg="welborni">welborni</tp:taxon-name-part></tp:taxon-name></italic> sp. nov. have been found foraging on vegetation 20–350 cm above the ground in old-growth to moderately disturbed evergreen montane forests. Snakes of this species are docile and never attempt to bite. When threatened, individuals may flatten their body and expand their head to simulate a triangular shape as well as produce a musky and distasteful odor.</p></tp:treatment-sec><tp:treatment-sec sec-type="distribution" id="SECID0EUXCI"><title>Distribution.</title><p><italic><tp:taxon-name><tp:taxon-name-part taxon-name-part-type="genus" reg="Dipsas">Dipsas</tp:taxon-name-part><tp:taxon-name-part taxon-name-part-type="species" reg="welborni">welborni</tp:taxon-name-part></tp:taxon-name></italic> sp. nov. is known from 26 localities (listed in Suppl. material <xref ref-type="supplementary-material" rid="S2">2</xref>) along the Cordillera del Cóndor in southeastern Ecuador (provinces Morona Santiago and Zamora Chinchipe) and northern Peru (Amazonas department). The species occurs over an estimated area of 10,521 km<sup>2</sup> and has been recorded at elevations 853–1843 m above sea level (Fig. <xref ref-type="fig" rid="F16">16</xref>). One locality, Etseketai Entse, Amazonas department, Peru, is in the Río Cenepa valley at ~ 245 m above sea level. Since this locality is much lower in elevation than other localities in the Cordillera del Cóndor, it is likely that the specimens collected there (USNM 316599–600) were actually found on the neighboring mountain ridges.</p><fig id="F16" position="float" orientation="portrait"><object-id xmlns:xlink="http://www.w3.org/1999/xlink" content-type="doi" xlink:type="simple">10.3897/zookeys.1143.93601.figure16</object-id><object-id xmlns:xlink="http://www.w3.org/1999/xlink" content-type="arpha" xlink:type="simple">83DD17E8-5BFC-5880-AD8A-F6F373AE3E2D</object-id><label>Figure 16.</label><caption><p>Distribution of species of <italic><tp:taxon-name><tp:taxon-name-part taxon-name-part-type="genus" reg="Dipsas">Dipsas</tp:taxon-name-part></tp:taxon-name></italic> previously subsumed under <italic><tp:taxon-name><tp:taxon-name-part taxon-name-part-type="genus" reg="Dipsas">D.</tp:taxon-name-part><tp:taxon-name-part taxon-name-part-type="species" reg="vermiculata">vermiculata</tp:taxon-name-part></tp:taxon-name></italic>. Black symbols represent type localities; white symbols other localities listed in Suppl. material <xref ref-type="supplementary-material" rid="S2">2</xref>. Colored areas show the extent of suitable environmental conditions for each species.</p></caption><graphic xmlns:xlink="http://www.w3.org/1999/xlink" xlink:href="zookeys-1143-001_article-93601__-g016.jpg" position="float" orientation="portrait" xlink:type="simple" id="oo_800582.jpg"><uri content-type="original_file" xlink:type="simple">https://binary.pensoft.net/fig/800582</uri></graphic></fig></tp:treatment-sec><tp:treatment-sec sec-type="etymology" id="SECID0ESZCI"><title>Etymology.</title><p>The specific epithet <italic><tp:taxon-name><tp:taxon-name-part taxon-name-part-type="genus" reg="Dipsas"/><tp:taxon-name-part taxon-name-part-type="species" reg="welborni">welborni</tp:taxon-name-part></tp:taxon-name></italic> is a patronym honoring David Welborn, a lifelong champion of ecosystem and species conservation who supports and serves on several nonprofit boards dedicated to the environment. David retired from the board of Nature and Culture International in 2021 after 18 years of service, including four as board chairman. Nature and Culture International, a non-profit organization, has conserved more than 9 million hectares of tropical Latin American ecosystems, including key habitat in the Maycu Reserve of southeastern Ecuador, where <italic><tp:taxon-name><tp:taxon-name-part taxon-name-part-type="genus" reg="Dipsas">Dipsas</tp:taxon-name-part><tp:taxon-name-part taxon-name-part-type="species" reg="welborni">welborni</tp:taxon-name-part></tp:taxon-name></italic> sp. nov. was discovered.</p></tp:treatment-sec><tp:treatment-sec sec-type="conservation status" id="SECID0EN1CI"><title>Conservation status.</title><p>We consider <italic><tp:taxon-name><tp:taxon-name-part taxon-name-part-type="genus" reg="Dipsas">Dipsas</tp:taxon-name-part><tp:taxon-name-part taxon-name-part-type="species" reg="welborni">welborni</tp:taxon-name-part></tp:taxon-name></italic> sp. nov. to be in the Near Threatened category following IUCN Red List criteria (<xref ref-type="bibr" rid="B54">IUCN 2001</xref>) because the species is distributed over a region of the Amazonian slopes of the Andes that holds large areas of continuous unspoiled forest. Based on the species distribution model presented in Fig. <xref ref-type="fig" rid="F16">16</xref> in combination with the most recent maps of vegetation cover of the Amazon basin (<xref ref-type="bibr" rid="B65">MapBiomas Amazonía 2022</xref>), we estimate that the majority (~ 76%) of the species’ forest habitat in Ecuador is still standing. Unfortunately, vast areas of the Cordillera del Cóndor, notably on the Ecuadorian part of the species’ range, are being cleared to make room for large-scale opencast mining operations (<xref ref-type="bibr" rid="B24">Chicaiza 2010</xref>; <xref ref-type="bibr" rid="B96">Valencia et al. 2017</xref>). However, since <italic><tp:taxon-name><tp:taxon-name-part taxon-name-part-type="genus" reg="Dipsas">D.</tp:taxon-name-part><tp:taxon-name-part taxon-name-part-type="species" reg="welborni">welborni</tp:taxon-name-part></tp:taxon-name></italic> sp. nov. occurs over an area greater than 10,000 km<sup>2</sup>, the species does not qualify for a threatened category.</p><sec sec-type="﻿Presence of Sibon ayerbeorum in Ecuador and Valle del Cauca, Colombia" id="SECID0E62CI"><title>﻿Presence of <italic><tp:taxon-name><tp:taxon-name-part taxon-name-part-type="genus" reg="Sibon">Sibon</tp:taxon-name-part><tp:taxon-name-part taxon-name-part-type="species" reg="ayerbeorum">ayerbeorum</tp:taxon-name-part></tp:taxon-name></italic> in Ecuador and Valle del Cauca, Colombia</title><p>We expand the distribution of <italic><tp:taxon-name><tp:taxon-name-part taxon-name-part-type="genus" reg="Sibon">Sibon</tp:taxon-name-part><tp:taxon-name-part taxon-name-part-type="species" reg="ayerbeorum">ayerbeorum</tp:taxon-name-part></tp:taxon-name></italic>, a species previously known only from departments Cauca (<xref ref-type="bibr" rid="B97">Vera-Pérez 2019</xref>), Chocó (<xref ref-type="bibr" rid="B35">Echavarría-Rentería and Medina-Rangel 2021</xref>), and Risaralda (<xref ref-type="bibr" rid="B10">Bonilla and Moya 2021</xref>) in Colombia. We examined three additional specimens (listed in Suppl. material <xref ref-type="supplementary-material" rid="S1">1</xref>) at Colección Zoológica de la Universidad ICESI (labeled <abbrev xmlns:xlink="http://www.w3.org/1999/xlink" content-type="institution" xlink:title="Colección Zoológica de la Universidad ICESI" id="ABBRID0EM4CI" xlink:type="simple">CZI</abbrev>) and at <named-content xmlns:xlink="http://www.w3.org/1999/xlink" content-type="dwc:institutional_code" xlink:title="Museo de Zoología de la Universidad San Francisco de Quito" xlink:href="http://grbio.org/institution/universidad-san-francisco-de-quito" xlink:type="simple">ZSFQ</named-content> that represent, respectively, new records for Valle del Cauca department in Colombia and Esmeraldas province in Ecuador. <abbrev xmlns:xlink="http://www.w3.org/1999/xlink" content-type="institution" xlink:title="Colección Zoológica de la Universidad ICESI" id="ABBRID0EW4CI" xlink:type="simple">CZI</abbrev>-R063 is a juvenile male collected by Santiago Orozco on 17 August 2019 at La Loca, Valle del Cauca department, Colombia (<named-content xmlns:xlink="http://www.w3.org/1999/xlink" content-type="dwc:verbatimCoordinates" xlink:type="simple"><named-content content-type="geo-json" specific-use="{&#34;type&#34;:&#34;Point&#34;,&#34;coordinates&#34;:[-76.880290,3.576560]}" id="NCID0E54CI" xlink:type="simple">3.57656, -76.88029</named-content></named-content>; 658 m a.s.l.). <abbrev xmlns:xlink="http://www.w3.org/1999/xlink" content-type="institution" xlink:title="Colección Zoológica de la Universidad ICESI" id="ABBRID0ED5CI" xlink:type="simple">CZI</abbrev>-R067 is a juvenile male collected by Santiago Orozco on 30 August 2019 at La Riqueza, Valle del Cauca department, Colombia (<named-content xmlns:xlink="http://www.w3.org/1999/xlink" content-type="dwc:verbatimCoordinates" xlink:type="simple"><named-content content-type="geo-json" specific-use="{&#34;type&#34;:&#34;Point&#34;,&#34;coordinates&#34;:[-76.891840,3.598740]}" id="NCID0EL5CI" xlink:type="simple">3.59874, -76.89184</named-content></named-content>; 621 m a.s.l.). <named-content xmlns:xlink="http://www.w3.org/1999/xlink" content-type="dwc:institutional_code" xlink:title="Museo de Zoología de la Universidad San Francisco de Quito" xlink:href="http://grbio.org/institution/universidad-san-francisco-de-quito" xlink:type="simple">ZSFQ</named-content> 5066 (Fig. <xref ref-type="fig" rid="F2">2f</xref>) is a juvenile male collected by Jose Vieira, Daniela Franco, and Alex Mora on 4 December 2019 at Reserva Biológica Canandé, Esmeraldas Province, Ecuador (<named-content xmlns:xlink="http://www.w3.org/1999/xlink" content-type="dwc:verbatimCoordinates" xlink:type="simple"><named-content content-type="geo-json" specific-use="{&#34;type&#34;:&#34;Point&#34;,&#34;coordinates&#34;:[-79.178320,0.495310]}" id="NCID0E35CI" xlink:type="simple">0.49531, -79.17832</named-content></named-content>; 560 m a.s.l.). These specimens agree in coloration and lepidosis with the description of <italic><tp:taxon-name><tp:taxon-name-part taxon-name-part-type="genus" reg="Sibon">S.</tp:taxon-name-part><tp:taxon-name-part taxon-name-part-type="species" reg="ayerbeorum">ayerbeorum</tp:taxon-name-part></tp:taxon-name></italic> presented in <xref ref-type="bibr" rid="B97">Vera-Pérez 2019</xref> (expanded in <xref ref-type="bibr" rid="B35">Echavarría-Rentería and Medina-Rangel 2021</xref>), most notably in having a much lower (fewer than 160) number of ventral scales than any other sympatric <italic><tp:taxon-name><tp:taxon-name-part taxon-name-part-type="genus" reg="Sibon">Sibon</tp:taxon-name-part></tp:taxon-name></italic> species, vertebral scale row not noticeably wider than adjacent rows, postmentals absent, dorsal coloration green to grayish brown with black-bordered reddish markings, and ventral coloration consisting of a checkerboard pattern of yellowish white markings interspersed with blackish markings. We also report an individual of <italic><tp:taxon-name><tp:taxon-name-part taxon-name-part-type="genus" reg="Sibon">S.</tp:taxon-name-part><tp:taxon-name-part taxon-name-part-type="species" reg="ayerbeorum">ayerbeorum</tp:taxon-name-part></tp:taxon-name></italic> photographed (<ext-link xmlns:xlink="http://www.w3.org/1999/xlink" xlink:href="https://www.inaturalist.org/photos/179847493" ext-link-type="uri" xlink:type="simple">https://www.inaturalist.org/photos/179847493</ext-link>; <abbrev xmlns:xlink="http://www.w3.org/1999/xlink" xlink:title="División de Herpetología del Instituto Nacional de Biodiversidad" id="ABBRID0ELADI" xlink:type="simple">DHMECN</abbrev> 14936) by Mateo Vega on July 21, 2019 at Comunidad El Baboso, Carchi province, Ecuador (<named-content xmlns:xlink="http://www.w3.org/1999/xlink" content-type="dwc:verbatimCoordinates" xlink:type="simple"><named-content content-type="geo-json" specific-use="{&#34;type&#34;:&#34;Point&#34;,&#34;coordinates&#34;:[-78.447970,0.899720]}" id="NCID0ESADI" xlink:type="simple">0.89972, -78.44797</named-content></named-content>; 803 m). We did not examine this specimen, but the photograph agrees in coloration with the variation reported for this species in <xref ref-type="bibr" rid="B97">Vera-Pérez (2019)</xref> and <xref ref-type="bibr" rid="B35">Echavarría-Rentería and Medina-Rangel (2021)</xref>. The updated distribution of <italic><tp:taxon-name><tp:taxon-name-part taxon-name-part-type="genus" reg="Sibon">S.</tp:taxon-name-part><tp:taxon-name-part taxon-name-part-type="species" reg="ayerbeorum">ayerbeorum</tp:taxon-name-part></tp:taxon-name></italic> is shown in Fig. <xref ref-type="fig" rid="F17">17</xref> and includes both published records as well as new localities reported here (summarized in Suppl. material <xref ref-type="supplementary-material" rid="S2">2</xref>).</p><fig id="F17" position="float" orientation="portrait"><object-id xmlns:xlink="http://www.w3.org/1999/xlink" content-type="doi" xlink:type="simple">10.3897/zookeys.1143.93601.figure17</object-id><object-id xmlns:xlink="http://www.w3.org/1999/xlink" content-type="arpha" xlink:type="simple">C0879513-66D4-527E-9025-3612A845D299</object-id><label>Figure 17.</label><caption><p>Distribution of <italic><tp:taxon-name><tp:taxon-name-part taxon-name-part-type="genus" reg="Sibon">Sibon</tp:taxon-name-part><tp:taxon-name-part taxon-name-part-type="species" reg="ayerbeorum">ayerbeorum</tp:taxon-name-part></tp:taxon-name></italic> showing previously known (circles) and new records (triangles).</p></caption><graphic xmlns:xlink="http://www.w3.org/1999/xlink" xlink:href="zookeys-1143-001_article-93601__-g017.jpg" position="float" orientation="portrait" xlink:type="simple" id="oo_800583.jpg"><uri content-type="original_file" xlink:type="simple">https://binary.pensoft.net/fig/800583</uri></graphic></fig></sec></tp:treatment-sec><tp:treatment-sec><!--Section generated to contain objects referenced in tp:taxon-treatment.--><fig id="F4" position="float" orientation="portrait"><object-id xmlns:xlink="http://www.w3.org/1999/xlink" content-type="doi" xlink:type="simple">10.3897/zookeys.1143.93601.figure4</object-id><object-id xmlns:xlink="http://www.w3.org/1999/xlink" content-type="arpha" xlink:type="simple">4EF1ED8C-4D4E-5133-8E4B-4936A282EED8</object-id><label>Figure 4.</label><caption><p>Photographs of some species of <italic><tp:taxon-name><tp:taxon-name-part taxon-name-part-type="genus" reg="Sibon">Sibon</tp:taxon-name-part></tp:taxon-name></italic> and <italic><tp:taxon-name><tp:taxon-name-part taxon-name-part-type="genus" reg="Dipsas">Dipsas</tp:taxon-name-part></tp:taxon-name></italic> in life <bold>a</bold><italic><tp:taxon-name><tp:taxon-name-part taxon-name-part-type="genus" reg="Sibon">S.</tp:taxon-name-part><tp:taxon-name-part taxon-name-part-type="species" reg="canopy">canopy</tp:taxon-name-part></tp:taxon-name></italic> sp. nov. from El Valle de Antón, Coclé province, Panama <bold>b</bold><italic><tp:taxon-name><tp:taxon-name-part taxon-name-part-type="genus" reg="Sibon">S.</tp:taxon-name-part><tp:taxon-name-part taxon-name-part-type="species" reg="irmelindicaprioae">irmelindicaprioae</tp:taxon-name-part></tp:taxon-name></italic> sp. nov. holotype <abbrev xmlns:xlink="http://www.w3.org/1999/xlink" content-type="institution" xlink:title="Museo Herpetológico de Chiriquí" id="ABBRID0EKSAG" xlink:type="simple">MHCH</abbrev> 3143 from Puerto Indio, Darién province, Panama <bold>c</bold><italic><tp:taxon-name><tp:taxon-name-part taxon-name-part-type="genus" reg="Sibon">S.</tp:taxon-name-part><tp:taxon-name-part taxon-name-part-type="species" reg="marleyae">marleyae</tp:taxon-name-part></tp:taxon-name></italic> sp. nov. from Verdecanandé, Esmeraldas Province, Ecuador <bold>d</bold><italic><tp:taxon-name><tp:taxon-name-part taxon-name-part-type="genus" reg="Sibon">S.</tp:taxon-name-part><tp:taxon-name-part taxon-name-part-type="species" reg="vieirai">vieirai</tp:taxon-name-part></tp:taxon-name></italic> sp. nov. from Mashpi Amagusa Reserve, Pichincha province, Ecuador <bold>e</bold><italic><tp:taxon-name><tp:taxon-name-part taxon-name-part-type="genus" reg="Dipsas">Dipsas</tp:taxon-name-part></tp:taxon-name></italic> sp. from Cerro Gaital, Coclé province, Panama <bold>f</bold><italic><tp:taxon-name><tp:taxon-name-part taxon-name-part-type="genus" reg="Dipsas">D.</tp:taxon-name-part><tp:taxon-name-part taxon-name-part-type="species" reg="welborni">welborni</tp:taxon-name-part></tp:taxon-name></italic> sp. nov. <named-content xmlns:xlink="http://www.w3.org/1999/xlink" content-type="dwc:institutional_code" xlink:title="Museo de Zoología de la Universidad San Francisco de Quito" xlink:href="http://grbio.org/institution/universidad-san-francisco-de-quito" xlink:type="simple">ZSFQ</named-content> 5060 from Vía a Nuevo Paraíso, Zamora Chinchipe province, Ecuador.</p></caption><graphic xmlns:xlink="http://www.w3.org/1999/xlink" xlink:href="zookeys-1143-001_article-93601__-g004.jpg" position="float" orientation="portrait" xlink:type="simple" id="oo_800570.jpg"><uri content-type="original_file" xlink:type="simple">https://binary.pensoft.net/fig/800570</uri></graphic></fig><fig id="F1" position="float" orientation="portrait"><object-id xmlns:xlink="http://www.w3.org/1999/xlink" content-type="doi" xlink:type="simple">10.3897/zookeys.1143.93601.figure1</object-id><object-id xmlns:xlink="http://www.w3.org/1999/xlink" content-type="arpha" xlink:type="simple">39229F6B-9559-57E8-B538-C87D8CA3F153</object-id><label>Figure 1.</label><caption><p>Phylogenetic relationships within <tp:taxon-name><tp:taxon-name-part taxon-name-part-type="tribe">Dipsadini</tp:taxon-name-part></tp:taxon-name> inferred using a Bayesian inference and derived from analysis of DNA gene fragments 12S, 16S, COI, CYTB, ND4, DNAH3, and NT3. Support values on intra-specific branches are not shown for clarity. Voucher numbers for sequences are indicated for each terminal. Black dots indicate clades with posterior probability values from 95–100%. Grey dots indicate values from 70–94%. White dots indicate values from 50–69% (values &lt; 50% not shown). Colored clades correspond to the species’ distribution presented in the maps. New or redefined species are indicated in bold type.</p></caption><graphic xmlns:xlink="http://www.w3.org/1999/xlink" xlink:href="zookeys-1143-001_article-93601__-g001.jpg" position="float" orientation="portrait" xlink:type="simple" id="oo_800567.jpg"><uri content-type="original_file" xlink:type="simple">https://binary.pensoft.net/fig/800567</uri></graphic></fig><supplementary-material xmlns:xlink="http://www.w3.org/1999/xlink" id="S1" position="float" orientation="portrait" xlink:type="simple"><object-id content-type="doi" xlink:type="simple">10.3897/zookeys.1143.93601.suppl1</object-id><object-id content-type="zenodo_dep_id" xlink:type="simple">7575210</object-id><object-id content-type="arpha" xlink:type="simple">6634F582-6320-5512-A62E-F4343E3BF1FA</object-id><label>Supplementary material 1</label><caption><p>Morphological and locality data for specimens of <tp:taxon-name><tp:taxon-name-part taxon-name-part-type="tribe">Dipsadini</tp:taxon-name-part></tp:taxon-name> species examined, either directly, indirectly through digital photographs, or both. Codes: <abbrev xlink:title="snout-vent length" id="ABBRID0ECFDK" xlink:type="simple">SVL</abbrev> = snout-vent length (mm); <abbrev xlink:title="tail length" id="ABBRID0EGFDK" xlink:type="simple">TL</abbrev> = tail length (mm); M = Male, F = Female.</p></caption><statement content-type="dataType"><label>Data type</label><p>Morphological</p></statement><media xlink:href="zookeys-1143-001_article-93601__-s001.xlsx" mimetype="application" mime-subtype="vnd.openxmlformats-officedocument.spreadsheetml.sheet" position="float" orientation="portrait" xlink:type="simple" id="oo_800584.xlsx"><uri content-type="original_file" xlink:type="simple">https://binary.pensoft.net/file/800584</uri></media><permissions><license xlink:type="simple"><license-p>This dataset is made available under the Open Database License (http://opendatacommons.org/licenses/odbl/1.0/). The Open Database License (ODbL) is a license agreement intended to allow users to freely share, modify, and use this Dataset while maintaining this same freedom for others, provided that the original source and author(s) are credited.</license-p></license></permissions><attrib specific-use="authors">Alejandro Arteaga, Abel Batista</attrib></supplementary-material><supplementary-material xmlns:xlink="http://www.w3.org/1999/xlink" id="S2" position="float" orientation="portrait" xlink:type="simple"><object-id content-type="doi" xlink:type="simple">10.3897/zookeys.1143.93601.suppl2</object-id><object-id content-type="zenodo_dep_id" xlink:type="simple">7575212</object-id><object-id content-type="arpha" xlink:type="simple">95D4F42B-97D5-5BA2-BD6A-50EFF0BCA338</object-id><label>Supplementary material 2</label><caption><p>Locality data used to create distribution maps. Type localities indicated in bold type.</p></caption><statement content-type="dataType"><label>Data type</label><p>Occurrences</p></statement><media xlink:href="zookeys-1143-001_article-93601__-s002.xls" mimetype="application" mime-subtype="vnd.ms-excel" position="float" orientation="portrait" xlink:type="simple" id="oo_800585.xls"><uri content-type="original_file" xlink:type="simple">https://binary.pensoft.net/file/800585</uri></media><permissions><license xlink:type="simple"><license-p>This dataset is made available under the Open Database License (http://opendatacommons.org/licenses/odbl/1.0/). The Open Database License (ODbL) is a license agreement intended to allow users to freely share, modify, and use this Dataset while maintaining this same freedom for others, provided that the original source and author(s) are credited.</license-p></license></permissions><attrib specific-use="authors">Alejandro Arteaga, Abel Batista</attrib></supplementary-material><fig id="F2" position="float" orientation="portrait"><object-id xmlns:xlink="http://www.w3.org/1999/xlink" content-type="doi" xlink:type="simple">10.3897/zookeys.1143.93601.figure2</object-id><object-id xmlns:xlink="http://www.w3.org/1999/xlink" content-type="arpha" xlink:type="simple">4F07D296-1FF1-5F0E-A210-38077620B4BA</object-id><label>Figure 2.</label><caption><p>Photographs of some species of <italic><tp:taxon-name><tp:taxon-name-part taxon-name-part-type="genus" reg="Sibon">Sibon</tp:taxon-name-part></tp:taxon-name></italic> in life <bold>a</bold><italic><tp:taxon-name><tp:taxon-name-part taxon-name-part-type="genus" reg="Sibon">S.</tp:taxon-name-part><tp:taxon-name-part taxon-name-part-type="species" reg="irmelindicaprioae">irmelindicaprioae</tp:taxon-name-part></tp:taxon-name></italic> sp. nov. <abbrev xmlns:xlink="http://www.w3.org/1999/xlink" content-type="institution" xlink:title="Museo Herpetológico de Chiriquí" id="ABBRID0EFMAG" xlink:type="simple">MHCH</abbrev> 3269 from Chucantí Reserve, Darién province, Panama <bold>b</bold><italic><tp:taxon-name><tp:taxon-name-part taxon-name-part-type="genus" reg="Sibon">S.</tp:taxon-name-part><tp:taxon-name-part taxon-name-part-type="species" reg="irmelindicaprioae">irmelindicaprioae</tp:taxon-name-part></tp:taxon-name></italic> sp. nov. from Morromico Reserve, Chocó department, Colombia <bold>c</bold><italic><tp:taxon-name><tp:taxon-name-part taxon-name-part-type="genus" reg="Sibon">S.</tp:taxon-name-part><tp:taxon-name-part taxon-name-part-type="species" reg="canopy">canopy</tp:taxon-name-part></tp:taxon-name></italic> sp. nov. from Cerro Gaital, Coclé province, Panama <bold>d, e</bold><italic><tp:taxon-name><tp:taxon-name-part taxon-name-part-type="genus" reg="Sibon">S.</tp:taxon-name-part><tp:taxon-name-part taxon-name-part-type="species" reg="annulatus">annulatus</tp:taxon-name-part></tp:taxon-name></italic> from Centro Manu, Limón province, Costa Rica <bold>f</bold><italic><tp:taxon-name><tp:taxon-name-part taxon-name-part-type="genus" reg="Sibon">S.</tp:taxon-name-part><tp:taxon-name-part taxon-name-part-type="species" reg="ayerbeorum">ayerbeorum</tp:taxon-name-part></tp:taxon-name></italic><named-content xmlns:xlink="http://www.w3.org/1999/xlink" content-type="dwc:institutional_code" xlink:title="Museo de Zoología de la Universidad San Francisco de Quito" xlink:href="http://grbio.org/institution/universidad-san-francisco-de-quito" xlink:type="simple">ZSFQ</named-content> 5066 from Canandé Biological Reserve, Esmeraldas Province, Ecuador <bold>g</bold><italic><tp:taxon-name><tp:taxon-name-part taxon-name-part-type="genus" reg="Sibon">S.</tp:taxon-name-part><tp:taxon-name-part taxon-name-part-type="species" reg="marleyae">marleyae</tp:taxon-name-part></tp:taxon-name></italic> sp. nov. holotype <named-content xmlns:xlink="http://www.w3.org/1999/xlink" content-type="dwc:institutional_code" xlink:title="Museo de Zoología de la Universidad San Francisco de Quito" xlink:href="http://grbio.org/institution/universidad-san-francisco-de-quito" xlink:type="simple">ZSFQ</named-content> 5065 from Verdecanandé, Esmeraldas Province, Ecuador <bold>h</bold><italic><tp:taxon-name><tp:taxon-name-part taxon-name-part-type="genus" reg="Sibon">S.</tp:taxon-name-part><tp:taxon-name-part taxon-name-part-type="species" reg="marleyae">marleyae</tp:taxon-name-part></tp:taxon-name></italic> sp. nov. <named-content xmlns:xlink="http://www.w3.org/1999/xlink" content-type="dwc:institutional_code" xlink:title="Museo de Zoología de la Universidad San Francisco de Quito" xlink:href="http://grbio.org/institution/universidad-san-francisco-de-quito" xlink:type="simple">ZSFQ</named-content> 5068 from Verdecanandé, Esmeraldas Province, Ecuador <bold>i</bold><italic><tp:taxon-name><tp:taxon-name-part taxon-name-part-type="genus" reg="Sibon">S.</tp:taxon-name-part><tp:taxon-name-part taxon-name-part-type="species" reg="marleyae">marleyae</tp:taxon-name-part></tp:taxon-name></italic> sp. nov. neonate from Verdecanandé, Esmeraldas Province, Ecuador.</p></caption><graphic xmlns:xlink="http://www.w3.org/1999/xlink" xlink:href="zookeys-1143-001_article-93601__-g002.jpg" position="float" orientation="portrait" xlink:type="simple" id="oo_800568.jpg"><uri content-type="original_file" xlink:type="simple">https://binary.pensoft.net/fig/800568</uri></graphic></fig></tp:treatment-sec><ref-list><ref id="B79"><mixed-citation xmlns:xlink="http://www.w3.org/1999/xlink" xlink:type="simple"><person-group><name name-style="western"><surname>Peters</surname><given-names>JA</given-names></name></person-group> (<year>1960</year>) <article-title>The snakes of the subfamily <tp:taxon-name><tp:taxon-name-part taxon-name-part-type="subfamily">Dipsadinae</tp:taxon-name-part></tp:taxon-name>. Miscellaneous Publications, Museum of Zoology.</article-title><source>Univesity of Michigan</source><volume>114</volume>: <fpage>1</fpage>–<lpage>224</lpage>.</mixed-citation></ref><ref id="B98"><mixed-citation xmlns:xlink="http://www.w3.org/1999/xlink" xlink:type="simple"><person-group><name name-style="western"><surname>Vera-Pérez</surname><given-names>LE</given-names></name></person-group> (<year>2020</year>) <article-title><italic><tp:taxon-name><tp:taxon-name-part taxon-name-part-type="genus">Dipsas</tp:taxon-name-part><tp:taxon-name-part taxon-name-part-type="species">vermiculata</tp:taxon-name-part></tp:taxon-name></italic> Peters, 1960 (<tp:taxon-name><tp:taxon-name-part taxon-name-part-type="order">Squamata</tp:taxon-name-part></tp:taxon-name>, <tp:taxon-name><tp:taxon-name-part taxon-name-part-type="family">Colubridae</tp:taxon-name-part></tp:taxon-name>): First country record from Colombia, with description of its hemipenial morphology and comments on its distribution and diagnosis.</article-title><source>Check List</source><volume>16</volume>(<issue>3</issue>): <fpage>527</fpage>–<lpage>533</lpage>. <ext-link xlink:href="10.15560/16.3.527" ext-link-type="doi" xlink:type="simple">https://doi.org/10.15560/16.3.527</ext-link></mixed-citation></ref><ref id="B76"><mixed-citation xmlns:xlink="http://www.w3.org/1999/xlink" xlink:type="simple"><person-group><name name-style="western"><surname>Pazmiño-Otamendi</surname><given-names>G</given-names></name><name name-style="western"><surname>Rodríguez-Guerra</surname><given-names>A</given-names></name><name name-style="western"><surname>Torres-Carvajal</surname><given-names>O</given-names></name></person-group> (<year>2020</year>) <italic><tp:taxon-name><tp:taxon-name-part taxon-name-part-type="genus">Dipsas</tp:taxon-name-part><tp:taxon-name-part taxon-name-part-type="species">vermiculata</tp:taxon-name-part></tp:taxon-name></italic>. In: Torres-Carvajal O, Pazmiño-Otamendi G, Salazar-Valenzuela D (Eds) Reptiles del Ecuador. Version 2021.0. Museo de Zoología, Pontificia Universidad Católica del Ecuador. [accessed on 2022-07-27]</mixed-citation></ref><ref id="B54"><mixed-citation xmlns:xlink="http://www.w3.org/1999/xlink" xlink:type="simple">IUCN (<year>2001</year>) <source>IUCN Red List categories and criteria: Version 3.1.</source><publisher-name>IUCN Species Survival Commission</publisher-name>, <publisher-loc>Gland and Cambridge</publisher-loc>, <size units="page">30 pp</size>.</mixed-citation></ref><ref id="B65"><mixed-citation xmlns:xlink="http://www.w3.org/1999/xlink" xlink:type="simple">MapBiomas Amazonía (<year>2022</year>) Mapeo anual de cobertura y uso del suelo de la Amazonía. <ext-link xlink:type="simple" ext-link-type="uri" xlink:href="http://www.amazonia.mapbiomas.org">www.amazonia.mapbiomas.org</ext-link></mixed-citation></ref><ref id="B24"><mixed-citation xmlns:xlink="http://www.w3.org/1999/xlink" xlink:type="simple"><person-group><name name-style="western"><surname>Chicaiza</surname><given-names>G</given-names></name></person-group> (<year>2010</year>) <source>El Enclave Minero de la Cordillera del Cóndor.</source><publisher-name>Acción Ecológica</publisher-name>, <publisher-loc>Quito</publisher-loc>, <size units="page">39 pp</size>.</mixed-citation></ref><ref id="B96"><mixed-citation xmlns:xlink="http://www.w3.org/1999/xlink" xlink:type="simple"><person-group><name name-style="western"><surname>Valencia</surname><given-names>JH</given-names></name><name name-style="western"><surname>Dueñas</surname><given-names>MR</given-names></name><name name-style="western"><surname>Székely</surname><given-names>P</given-names></name><name name-style="western"><surname>Batallas</surname><given-names>D</given-names></name><name name-style="western"><surname>Pulluquitín</surname><given-names>F</given-names></name><name name-style="western"><surname>Ron</surname><given-names>SR</given-names></name></person-group> (<year>2017</year>) <article-title>A new species of direct-developing frog of the genus <italic><tp:taxon-name><tp:taxon-name-part taxon-name-part-type="genus">Pristimantis</tp:taxon-name-part></tp:taxon-name></italic> (<tp:taxon-name><tp:taxon-name-part taxon-name-part-type="order">Anura</tp:taxon-name-part></tp:taxon-name>: <tp:taxon-name><tp:taxon-name-part taxon-name-part-type="clade">Terrarana</tp:taxon-name-part></tp:taxon-name>: <tp:taxon-name><tp:taxon-name-part taxon-name-part-type="family">Craugastoridae</tp:taxon-name-part></tp:taxon-name>) from Cordillera del Cóndor, Ecuador, with comments on threats to the anuran fauna in the region.</article-title><source>Zootaxa</source><volume>4353</volume>(<issue>3</issue>): <fpage>447</fpage>–<lpage>466</lpage>. <ext-link xlink:href="10.11646/zootaxa.4353.3.3" ext-link-type="doi" xlink:type="simple">https://doi.org/10.11646/zootaxa.4353.3.3</ext-link></mixed-citation></ref><ref id="B97"><mixed-citation xmlns:xlink="http://www.w3.org/1999/xlink" xlink:type="simple"><person-group><name name-style="western"><surname>Vera-Pérez</surname><given-names>LE</given-names></name></person-group> (<year>2019</year>) <article-title>A new species of <italic><tp:taxon-name><tp:taxon-name-part taxon-name-part-type="genus">Sibon</tp:taxon-name-part></tp:taxon-name></italic> Fitzinger, 1826 (<tp:taxon-name><tp:taxon-name-part taxon-name-part-type="order">Squamata</tp:taxon-name-part></tp:taxon-name>: <tp:taxon-name><tp:taxon-name-part taxon-name-part-type="family">Colubridae</tp:taxon-name-part></tp:taxon-name>) from southwestern Colombia.</article-title><source>Zootaxa</source><volume>4701</volume>(<issue>5</issue>): <fpage>443</fpage>–<lpage>453</lpage>. <ext-link xlink:href="10.11646/zootaxa.4701.5.4" ext-link-type="doi" xlink:type="simple">https://doi.org/10.11646/zootaxa.4701.5.4</ext-link></mixed-citation></ref><ref id="B35"><mixed-citation xmlns:xlink="http://www.w3.org/1999/xlink" xlink:type="simple"><person-group><name name-style="western"><surname>Echavarría-Rentería</surname><given-names>JD</given-names></name><name name-style="western"><surname>Medina-Rangel</surname><given-names>G</given-names></name></person-group> (<year>2021</year>) <article-title>Range extension of <italic><tp:taxon-name><tp:taxon-name-part taxon-name-part-type="genus">Sibon</tp:taxon-name-part><tp:taxon-name-part taxon-name-part-type="species">ayerbeorum</tp:taxon-name-part></tp:taxon-name></italic> Vera-Pérez, 2019 (<tp:taxon-name><tp:taxon-name-part taxon-name-part-type="suborder">Serpentes</tp:taxon-name-part></tp:taxon-name>: <tp:taxon-name><tp:taxon-name-part taxon-name-part-type="family">Dipsadidae</tp:taxon-name-part></tp:taxon-name>) in Colombia.</article-title><source>Revista Latinoamericana de Herpetología</source><volume>4</volume>(<issue>1</issue>): <fpage>221</fpage>–<lpage>225</lpage>. <ext-link xlink:href="10.22201/fc.25942158e.2021.1.190" ext-link-type="doi" xlink:type="simple">https://doi.org/10.22201/fc.25942158e.2021.1.190</ext-link></mixed-citation></ref><ref id="B10"><mixed-citation xmlns:xlink="http://www.w3.org/1999/xlink" xlink:type="simple"><person-group><name name-style="western"><surname>Bonilla</surname><given-names>NS</given-names></name><name name-style="western"><surname>Moya</surname><given-names>J</given-names></name></person-group> (<year>2021</year>) Herpetofauna del Alto Amurrapá, Santa Cecilia, Risaralda. Instituto de Investigaciones Ambientales del Pacífico John Von Neumann – IIAP. <ext-link xlink:href="10.15472/oep3q7" ext-link-type="doi" xlink:type="simple">https://doi.org/10.15472/oep3q7</ext-link> [accessed via <ext-link xlink:type="simple" ext-link-type="uri" xlink:href="http://GBIF.org">GBIF.org</ext-link> on 2022-07-21]</mixed-citation></ref></ref-list></tp:taxon-treatment>
