# Supplementary material for: ﻿A consolidated phylogeny of snail-eating snakes (Serpentes, Dipsadini), with the description of five new species from Colombia, Ecuador, and Panama
Source: Zookeys. 2023 Jan 25;1143:1–49. doi: 10.3897/zookeys.1143.93601 (PMC10208808; doi:10.3897/zookeys.1143.93601)
Supplement: Supplementary material 1 — Morphological and locality data for specimens of Dipsadini species examined, either directly, indirectly through digital photographs, or both. Codes: SVL = snout-vent length (mm); TL = tail length (mm); M = Male, F = Female. [file zookeys-1143-001_article-93601__-s001.xlsx]

## Sheet: Sheet1
Species	Voucher	Ventrals	Subcaudals	Dorsals 1	Dorsals 2	Dorsals 3	Postoculars	Temporals	Supralabials (#contacting orbit)	Infralabials(#contacting chinshields)	SVL (mm)	TL (mm)	Sex	Country	Province/state	Locality	Latitude	Longitude	Elev. (m)
Dipsas sp.	SMF 89554	–	116	15	15	15	2	2+2/2+1	7(4–6)	8	325	171	–	Panama	Veraguas	Cerro Mariposa	8.52366	-81.1335	717
Dipsas sp.	MHCH 3123	194	126	15	15	15	2	2+3	7(4–5)	9(2–5)	466	247	F	Panama	Panama	Campana	8.69378	-79.921	730
Dipsas sp.	SMF 89769	181	116	15	15	15	3	2+1/3+2	7(4–5)	9	270	137	Juv	Panama	Veraguas	Cerro Negro	8.56901	-81.0989	700
Dipsas sp.	SMF 89953	175	110	15	15	15	2	3+2/3+4	7(4–5)	8	212	100	Juv	Panama	Veraguas	Cerro Negro	8.56901	-81.0989	705
Dipsas sp.	MHCH 2311*	194	130	15	15	15	4	3+3	7(4–5)	9(3–6)	261	135	M	Panama	Veraguas	Cerro Mariposa	8.51166	-81.1216	941
Dipsas sp.	SMF 89551	191	130	15	15	15	2	2+2/2+1	7(4–5)	9	402	217	M	Panama	Veraguas	Cerro Mariposa	8.51504	-81.1196	912
Dipsas sp.	SMF 89552	192	122	15	15	15	3	3+2/2+2	7(4–5)	9/8	410	202	M	Panama	Veraguas	Cerro Mariposa	8.51073	-81.1207	993
Dipsas sp.	SMF 89553	190	130	15	15	15	3	3+3/2+3	7(4–5)	9	311	160	M	Panama	Veraguas	Cerro Mariposa	8.52446	-81.1332	697
Dipsas sp.	SMF 90036	192	122	15	15	15	3	3+3/2+3	7(4–5)	9/8	455	233	M	Panama	Veraguas	Cerro Negro	8.56901	-81.0989	700
Dipsas sp.	SMF 97346	192	–	–	15	–	3	–	–	9	–	–	M	Panama	Coclé	Donoso	–	–	–
Dipsas temporalis	QCAZ 5050	–	–	–	–	–	–	–	8(4–5)	9	–	–	–	Ecuador	Esmeraldas	Junto al Río Chuchubí	0.87545	-78.5204	852
Dipsas temporalis	CPZ-UV 04568	189	111	15	15	15	2	3+3	8(4–5)	9(2–6)	320	145	F	Colombia	Valle del Cauca	Tamboral	–	–	–
Dipsas temporalis	KU 110295	–	–	–	–	–	–	–	7(3–4)	9(3–6)	326	–	F	Panama	Darién	Ridge between Río Jaqué and Río Imamadó	7.47971	-77.9081	890
Dipsas temporalis	LACM 72747	203	134	–	–	–	–	–	–	–	–	–	F	Colombia	Chocó	Alto del Buey, N slope	6.0936	-77.2892	400
Dipsas temporalis	MHCH 2881	186	122	15	15	15	2	–	7(4–5)	9(2–5)	385	188	F	Panama	Darién	Rancho Frío Field Station	7.9632	-77.7043	1267
Dipsas temporalis	MHNG 2521.083	184	115	15	15	15	1	3+3	7(4–5)	9(2–6)	234	111	F	Ecuador	Esmeraldas	Lita, 16 km W of	0.90235	-78.545	799
Dipsas temporalis	MZUTI 3331	202	113	15	15	15	2	2+3	8(5–6)	–	226	92	F	Ecuador	Esmeraldas	Tundaloma Lodge. San Lorenzo.	1.18317	-78.7524	74
Dipsas temporalis	QCAZ 10186	188	84 (incomplete)	–	–	–	3	2+3	7(4–5)	9(2–6)	259	–	F	Ecuador	Esmeraldas	Alto Tambo, 4 km W of	0.877499	-78.5743	778
Dipsas temporalis	UV-C 5388	191	127	15	15	15	2	3+3	7(4–5)	9(2–5)	416	214	F	Colombia	Antioquia	–	–	–	–
Dipsas temporalis	BMNH	208	132	15	15	15	2	3+3	8(4–5)	10	445	234	M	Colombia	Chocó	Condoto	5.09667	-76.6502	72
Dipsas temporalis	CZI-R080	202	132	15	15	15	2	3+3	7(4–5)	9(2–5)	447	247	M	Colombia	Valle del Cauca	Quebrada la Batea	3.54127	-76.8783	641
Dipsas temporalis	MHCH 2878	200	130	15	15	15	2	2+2	–	9(3–5)	444	229	M	Panama	Comarca Emberá-Wounaan	Serranía de Jingurudo	7.68179	-78.0388	950
Dipsas temporalis	QCAZ 7975	–	–	–	–	–	2	2+3	7(4–5)	10(3–6)	332	167	M	Ecuador	Esmeraldas	Durango, 4 km N of	1.1171	-78.5936	130
Dipsas temporalis	ZSFQ 5062	196	124	15	15	15	3	3+2/3+3	7(4–5)	10(3–6)	432	214	M	Ecuador	Esmeraldas	Durango	1.04161	-78.6266	245
Dipsas temporalis	ZSFQ 5063	183	112	15	15	15	3	3+3	7(4–5)	10(2–6)	342	164	M	Ecuador	Esmeraldas	Durango	1.04161	-78.6266	245
Dipsas vermiculata	QCAZ 13566	173	99	–	–	–	2	2+3	7(5–6)	8(1–6)	501	200	F	Ecuador	Pastaza	Tzarentza	-1.35866	-78.0511	1338
Dipsas vermiculata	ZSFQ 5064	174	56 (incomplete)	13	13	13	2	2+2	7(4–6)	–	225	54 (incomplete)	F	Ecuador	Napo	Narupa Biological Reserve	-0.68226	-77.7395	1163
Dipsas vermiculata	ZSFQ 5061	174	103	13	13	13	2	2+3	7(4–6)	8(1–6)	431	183	F	Ecuador	Napo	Narupa Biological Reserve	-0.68226	-77.7395	1163
Dipsas vermiculata	MHNG 2436.014	182	103	13	13	13	2	2+2	8(5–6)	8(1–6)	270	104	M	Ecuador	Sucumbíos	El Reventador	-0.0448	-77.5286	1476
Dipsas vermiculata	MHNUC 0697	187	108	13	13	13	3	2+2	7(4–6)	8(1–5)/8(1–6)	417	174	M	Colombia	Caquetá	Parque Nacional Natural Alto Fragua Indi-Wasi	1.5772	-75.9472	1100
Dipsas vermiculata	MZUTI 4738	183	105	13	13	13	2	2+2	7(4–6)	9(1–5)	234	90	M	Ecuador	Pastaza	Tzarentza	-1.35696	-78.0581	1355
Dipsas vermiculata	MZUTI 5080	183	113	13	13	13	2	2+2	7(4–6)	9(1–5)	515	220	M	Ecuador	Pastaza	Kallana	-1.46963	-77.2784	328
Dipsas vermiculata	QCAZ 13563	185	–	–	–	–	2	2+2	7(4–6)	9(1–6)	416	189	M	Ecuador	Pastaza	Tzarentza	-1.35434	-78.0621	1388
Dipsas vermiculata	QCAZ 17367	192	107	–	–	–	2	2+2	6(4–5)	7(1–4)	477	210	M	Ecuador	Morona Santiago	Refugio de Vida Silvestre Marantian	-2.15204	-77.6706	594
Dipsas vermiculata	ZSFQ 5059	185	206	13	13	13	3/2	2+2	8(4–6)/7(5–6)	8(1–5)	465	207	M	Ecuador	Pastaza	Tamandúa Reserve	-1.30688	-77.9499	1079
Dipsas welborni sp. nov.	QCAZ 7452	–	–	–	–	–	2	2+2	7(4–5)	8(1–5)	–	–	–	Ecuador	Morona Santiago	Limón, 6.6 km N of	-2.92665	-78.407	1099
Dipsas welborni sp. nov.	QCAZ 13826	179	104	–	–	–	2	2+2	8(4–6)	8(1–5)	329	132	F	Ecuador	Zamora Chinchipe	Bombuscaro	-4.11201	-78.9726	1543
Dipsas welborni sp. nov.	QCAZ 15975	178	105	–	–	–	2	–	7(4–5)	9(1–5)	595	281	F	Ecuador	Morona Santiago	El Zarza, zona de amortiguamiento	-3.78432	-78.4959	1466
Dipsas welborni sp. nov.	ZSFQ 5060	177	106	13	13	12	2	2+2	7(4–5)/7(3–5)	8(1–5)	321	151	F	Ecuador	Zamora Chinchipe	Vía a Nuevo Paraíso	-4.26395	-78.6448	1078
Dipsas welborni sp. nov.	DHMECN 11197	181	116	13	13	13	2	2+1	8(5–6)	9(1–6)	–	84	M	Ecuador	Zamora Chinchipe	Concesión ECSA	-3.57245	-78.4698	790
Dipsas welborni sp. nov.	MZUA.RE.0261	183	107	13	13	13	1	2+2	8(4–5)	9	499	190	M	Ecuador	Zamora Chinchipe	Nangaritza	-4.43169	-78.6387	996
Dipsas welborni sp. nov.	MZUTI 3663*	185	80 (incomplete)	13	13	13	2	2+2	7(4–6)	9(1–5)	542	195	M	Ecuador	Zamora Chinchipe	Reserva Maycu	-4.20719	-78.6399	960
Dipsas welborni sp. nov.	QCAZ 13825	193	116	13	13	13	2	2+2	8(4–6)	9(1–6)	507	279	M	Ecuador	Zamora Chinchipe	Sendero Higuerones	-4.11464	-78.967	981
Dipsas welborni sp. nov.	QCAZ 16084	185	–	–	–	–	2	2+2	7(4–6)	9(1–6)	491	220	M	Ecuador	Morona Santiago	Comunidad Shuar Kukunk	-3.32432	-78.2167	1061
Dipsas welborni sp. nov.	QCAZ 16086	186	98 (incomplete)	–	–	–	3	2+3	–	9/11(1–7)	532	203	M	Ecuador	Morona Santiago	Comunidad Shuar Kukunk	-3.32029	-78.2146	1065
Sibon aff. leucomelas	CPZ-UV 06057	–	–	15	15	15	–	–	–	–	–	–	F	Colombia	Valle del Cauca	Vereda La Cristalina	4.13416	-76.4019	1500
Sibon aff. leucomelas	CPZ-UV 06328	–	–	15	15	15	–	–	–	–	–	–	M	–	–	–	–	–	–
Sibon aff. nebulatusAtlantic slope	SMF 88717	179	85	15	15	15	2	1+2	7(4–5)	9	267	87	–	Panama	Bocas del Toro	Sendero El Pianista	8.881	-82.41	870
Sibon aff. nebulatusAtlantic slope	MHCH 1942	180	88	15	15	15	2	1+2	7 (4–5)	8(1–4)	320	114	F	Panama	Bocas del Toro	Changuinola Bonyic	9.35523	-82.593	108
Sibon aff. nebulatusAtlantic slope	MHCH 2367	179	89	15	15	15	2	1+2	7(4–5)	9	334	119	F	Panama	Bocas del Toro	Road from Chiriquí Grande to Almirante	9.20612	-82.3616	50
Sibon aff. nebulatusAtlantic slope	SMF 89787	188	91	15	15	15	2	1+2	7(4–5)	9	519	176	F	Panama	Bocas del Toro	Road from Chiriquí Grande to Almirante	9.15717	-82.3182	53
Sibon aff. nebulatus Pacific slope	MHCH 036	171	83	15	15	15	2	1+3	7(4–5)	9(2–5)	431	155	F	Panama	Chiriquí	Mironó	8.42141	-81.8443	981
Sibon aff. nebulatus Pacific slope	MHCH 2366	181	80	15	15	15	2	1+2	7(4–5)	9	405	139	F	Panama	Chiriquí	Casa Culebra	8.49533	-82.4294	134
Sibon aff. nebulatus Pacific slope	MHCH 3122	184	91	15	15	15	2	1+2	7(4–5)	7(1–3)	471	180	F	Panama	Chiriquí	Chorcha	8.36709	-82.2776	14
Sibon aff. nebulatus Pacific slope	SMF 89599	185	93	15	15	15	1/2	1+1	7(4–5)	9	381	127	F	Panama	Chiriquí	Volante	8.58698	-82.6683	481
Sibon aff. nebulatus Pacific slope	MHCH 3277	–	–	–	–	–	–	–	–	–	443	172	M	Panama	Chiriquí	Road from Río Sereno to Paso Canoas	8.71448	-82.8826	896
Sibon aff. nebulatus Pacific slope	SMF 90209	184	87	15	15	15	2	1+2	7(4–5)	8	364	131	M	Panama	Chiriquí	Lost and Found EcoHostel	8.67462	-82.2196	1250
Sibon annulatus	MHCH 1945	173	115	15	15	15	2	1+2	8(5–6)	9(3–6)	317	174	F	Panama	Bocas del Toro	Changuinola Bonyic	9.35523	-82.593	108
Sibon annulatus	MHCH 1982	186	125	15	15	15	2	1+2	8(5–6)	8(3–6)	380	217	M	Panama	Bocas del Toro	Changuinola Bonyic	9.35523	-82.593	108
Sibon ayerbeorum	CZI-R063	149	90	15	15	15	2	–	–	6(1–4)	122	52	M	Colombia	Valle del Cauca	La Loca	3.57656	-76.8803	658
Sibon ayerbeorum	CZI-R067	153	91	15	15	15	1	1+2/2+3	6(3–5)	6(1–4)	214	91	M	Colombia	Valle del Cauca	La Riqueza	3.59874	-76.8918	621
Sibon ayerbeorum	ZSFQ 5066	148	89	15	15	15	2	1+2	6(3–4)/6(3–5)	6(1–4)	287	123	M	Ecuador	Esmeraldas	Canandé Biological Reserve	0.495315	-79.1783	560
Sibon canopy sp. nov.	MHCH 1067	184	112	15	15	15	2	1+2	8(4–5)	8(2–6)	167	79	F	Panama	Bocas del Toro	Casa de Ancón	8.87142	-82.4159	1005
Sibon canopy sp. nov.	MHCH 170	170	102?	15	15	15	2	2+2	7(5–6)	6(2–5)	164	71	F	Panama	Bocas del Toro	Bosque Protector Palo Seco	8.95635	-82.5181	800
Sibon canopy sp. nov.	MHCH 220	184	124	15	15	15	2	2+2	7(4–5)	10(2–7)	172	86	F	Panama	Bocas del Toro	Camino al Río Culebra	8.90772	-82.3911	698
Sibon canopy sp. nov.	MHCH 3110*	172	93 (incomplete)	15	15	15	2	1+2	8(5–6)/7(4–5)	9(2–5)	321	157	F	Panama	Coclé	Cerro Gaital, La Pintada	8.70874	-80.4241	543
Sibon canopy sp. nov.	SMF 85077	180	124	15	15	15	2	1+2	7(4–5)	8	318	176	F	Panama	Comarca Ngäbe-Buglé	Reserva Forestal La Fortuna	8.77763	-82.2092	1030
Sibon canopy sp. nov.	SMF 89596	185	118	15	15	15	1/2	1+2	8(5–6)/7(4–5)	8	351	185	F	Panama	Veraguas	Cerro Mariposa	8.52488	-81.1328	679
Sibon canopy sp. nov.	SMF 90023	176	119	15	15	15	2	1+2	8(5–6)	8	301	169	F	Panama	Veraguas	Cerro Negro	8.56901	-81.0989	680
Sibon canopy sp. nov.	SMF 91578	171	107	15	15	15	2	2+2/1+2	8(5–6)/7(4–5)	8/7	357	174	F	Panama	Bocas del Toro	Río Changena	8.97851	-82.69	1641
Sibon canopy sp. nov.	SMF 86411	171	65 (incomplete)	15	15	15	2	1+2	7(4–5)	8/7	253	81 (incomplete)	Juv	Panama	Bocas del Toro	Casa de Ancón	8.87141	-82.4159	1005
Sibon canopy sp. nov.	SMF 88713	187	124	15	15	15	2	1+2	7(4–5)	8/7	175	86	Juv	Panama	Bocas del Toro	Casa de Ancón	8.87142	-82.4159	1005
Sibon canopy sp. nov.	SMF 88714	185	106	15	15	15	2	1+2	7(4–5)	7/8	163	70	Juv	Panama	Bocas del Toro	Casa de Ancón	8.87142	-82.4159	1005
Sibon canopy sp. nov.	SMF 90208	179	103	15	15	15	2	1+2/2+3	7(4–6)	7	139	64	Juv	Panama	Chiriquí	Cerro Guayabo	8.75531	-82.2543	1247
Sibon canopy sp. nov.	MHCH 1410	185	–	15	15	15	2	1+2	7(4–5)	7(2–5)	288	160	M	Panama	Colón	Donoso	–	–	–
Sibon canopy sp. nov.	MHCH 2363	184	118	15	15	15	1/2	1+2	7(4–5)/8(4–6)	8	350	179	M	Panama	Comarca Ngäbe-Buglé	Cabeceras del Río Chiriquí Mali	8.78906	-82.2155	1080
Sibon canopy sp. nov.	MHCH 2364	189	121	15	15	15	0	1+2	7(4–5)	8	226	108	M	Panama	Comarca Ngäbe-Buglé	Cabeceras del Río Chiriquí Mali	8.78906	-82.2155	1080
Sibon canopy sp. nov.	MHCH 2365	186	119	15	15	15	2	1+2	7(4–5)	7(2–6)	223	113	M	Panama	Veraguas	Cerro Mariposa	8.50815	-81.121	899
Sibon canopy sp. nov.	SMF 85078	184	121	15	15	15	2	1+2	7(4–5)	8	375	196	M	Panama	Comarca Ngäbe-Buglé	Reserva Forestal La Fortuna	8.77763	-82.2092	1030
Sibon canopy sp. nov.	SMF 88715	186	104 (incomplete)	15	15	15	1	1+2/2+3	7(4–5)	8	334	144 (incomplete)	M	Panama	Chiriquí	Trail to Rio Hornito	8.67385	-82.2185	1320
Sibon canopy sp. nov.	SMF 89597	184	128	15	15	15	1	1+2	7(4–5)	7	299	160	M	Panama	Veraguas	Cerro Mariposa	8.51463	-81.1193	1003
Sibon canopy sp. nov.	SMF 89786	188	121	15	15	15	2	2+3	7(4–5)	6/7	358	198	M	Panama	Veraguas	Cerro Negro	8.56901	-81.0989	900
Sibon canopy sp. nov.	SMF 90024	180	130	15	15	15	2	2+3	7(4–5)	8/7	352	193	M	Panama	Veraguas	Cerro Negro	8.57697	-81.097	1085
Sibon canopy sp. nov.	SMF 90207	186	113	15	15	15	2	1+2	6(4)/6(3–4)	8	336	157	M	Panama	Comarca Ngäbe-Buglé	Cabeceras del Río Chiriquí Mali	8.78906	-82.2155	1054
Sibon canopy sp. nov.	SMF 91579	186	119	15	15	15	1/2	1+2	7(4–5)	7/8	302	153	M	Panama	Comarca Ngäbe-Buglé	Cabeceras del Río Chiriquí Mali	8.78906	-82.2155	1054
Sibon canopy sp. nov.	SMF 91580	183	119	15	15	15	2	1+2	7(4–5)	8	427	221	M	Panama	Comarca Ngäbe-Buglé	Bosque Guayabito	8.54939	-81.4847	1510
Sibon irmelindicaprioae sp. nov.	MHCH 3145	174	117	15	15	15	2	1+2	7(4–6)	10(3–7)	402	204	F	Panama	Panama	Ambroya	8.91681	-78.6178	484
Sibon irmelindicaprioae sp. nov.	COLZOOCH-H 0792	187	80 (incomplete)	15	15	15	2	1+2	8(5−6)	9	–	–	M	Colombia	Chocó	El Afirmado	5.6419	-77.0755	346
Sibon irmelindicaprioae sp. nov.	ICN 12020	187	110	15	15	15	2	1+2	7(4−5)	9	–	–	M	Colombia	Cesar	Alto de la Paz	7.9562	-73.348	1109
Sibon irmelindicaprioae sp. nov.	MHCH 3111	190	119	15	15	15	2	2+3	9(6–7)	10(3–7)	292	147	M	Panama	Darién	Chucantí	8.79773	-78.4622	1295
Sibon irmelindicaprioae sp. nov.	MHCH 3120	189	123	15	15	15	2	1+2	8(5–6)	8(3–6)	367	190	M	Panama	Darién	Pirré	7.99695	-77.7104	550
Sibon irmelindicaprioae sp. nov.	MHCH 3143*	193	128	15	15	15	2	1+3/2+3	8(5–6)	10(3–7)	387	193	M	Panama	Comarca Emberá-Wounaan	Cerro Bailarín	7.69385	-78.0427	852
Sibon irmelindicaprioae sp. nov.	MHCH 3146	196	64 (incomplete)	15	15	15	2	1+2	8(5–6)	8(3–6)	336	123	M	Panama	Comarca Emberá-Wounaan	Cerro Garra Garra	7.764	-78.1006	655
Sibon irmelindicaprioae sp. nov.	UIS R-2796	197	115	15	15	15	2	1+2/1+3	8(5−6)	10/8	–	–	M	Colombia	Santander	Vereda La Colorada	6.7925	-73.4795	951
Sibon leucomelas	BMNH 1895.11.16.16*	188	85	15	15	15	2	1+2	7(3–4)	–	570	130	F	Colombia	Cauca	Buenaventura	3.88401	-76.9899	38
Sibon leucomelas	CZI-R029	188	93	15	15	15	2	1+2	7(4–5)	9(1–6)	289	85	F	Colombia	Valle del Cauca	Campamento Yatacué	3.57472	-76.8778	598
Sibon leucomelas	CZI-R075	193	100	15	15	15	2	1+2	7(4–5)	8(1–5)	255	87	F	Colombia	Valle del Cauca	Represa Murrapal	3.55283	-76.9808	321
Sibon leucomelas	MHCH 3149	189	95	–	15	–	2	1+2	7(4–5)	8	352	81	F	Panama	Panama	Río Terable	9.28399	-78.9838	321
Sibon leucomelas	SMF 97592	191	84	–	–	–	2	1+2	7(4–5)	9	472	153	F	Panama	Panama	Ambroya	8.89198	-78.5605	906
Sibon leucomelas	UV-C 5386	187	91 (incomplete)	15	15	15	2	1+2	7(4–5)	8(1–6)	446	143	F	Colombia	Valle del Cauca	Bajo Anchicayá	3.60928	-76.8885	348
Sibon leucomelas	UV-C 7620	194	93	15	15	15	2	1+2	7(4–5)	8(1–5)	586	181	F	Colombia	Valle del Cauca	Quebrada la Elsa	3.5747	-76.7646	860
Sibon leucomelas	CPZ-UV 05823	198	101	15	15	15	2	1+2	7(4–5)	9(1–5)	499	187	M	Colombia	Valle del Cauca	El Cauchal	3.63416	-77.0594	47
Sibon leucomelas	CPZ-UV 05914	192	100	15	15	15	2	1+1	7(4–5)	9(1–6)	411	148	M	Colombia	Valle del Cauca	Sombrerillos	3.78525	-76.7803	625
Sibon leucomelas	CZI-R158	198	101	15	15	15	2	1+2	7(4–5)	9(1–6)	515	185	M	Colombia	Valle del Cauca	Anchicayá	3.54127	-76.8783	641
Sibon leucomelas	MHCH 3121	190	86	15	15	15	2	1+2	7(4–5)	8(2–4)	373	137	M	Panama	Chiriquí	Caldera	8.73645	-82.3235	1221
Sibon leucomelas	SMF 89598	195	94	15	15	15	2	1+2	7(4–5)/8(5–6)	9	612	197	M	Panama	Veraguas	Cerro Mariposa	8.51224	-81.1214	933
Sibon marleyae sp. nov.	CPZ-UV 04567	176	111	15	15	15	2	1+2/2+3	8(4–6)	8(2–7)	368	183	F	Colombia	Valle del Cauca	Tamboral	–	–	–
Sibon marleyae sp. nov.	CZI-R009	179	109	15	15	15	2	1+2	8(5–6)	8(2–6)	365	174	F	Colombia	Valle del Cauca	Campamento Yatacué	3.57472	-76.8778	598
Sibon marleyae sp. nov.	CZI-R051	176	110	15	15	15	2	1+2	8(5–6)	8(3–6)	352	183	F	Colombia	Valle del Cauca	Represa Murrapal	3.55283	-76.9808	321
Sibon marleyae sp. nov.	QCAZ 16975	190	128	–	–	–	2	1+3	7(4−5)	8(2–6)	329	175	F	Ecuador	Esmeraldas	Sendero Toronja	0.34746	-79.7074	577
Sibon marleyae sp. nov.	ZSFQ 5068	192	122	15	15	15	2	2+3	7(4−5)	9	398	199	F	Ecuador	Esmeraldas	Verdecanandé	0.523954	-79.0123	344
Sibon marleyae sp. nov.	ZSFQ 5067	193	70 (incomplete)	15	15	15	2	1+2	8(5–6)	8(2–6)	365	123+	F	Ecuador	Esmeraldas	Durango	1.04161	-78.6266	245
Sibon marleyae sp. nov.	ICN 10834	186	104	15	15	15	1/2	1+2	7(4−5)	9	–	–	M	Colombia	Chocó	San José del Palmar	4.96841	-76.2275	1338
Sibon marleyae sp. nov.	ZSFQ 5069	191	130	15	15	15	2	1+2	7(4−5)	8(2–5)	308	167	M	Ecuador	Esmeraldas	Lote Rosero	0.495315	-79.1783	560
Sibon marleyae sp. nov.	MZUTI 3034	197	–	15	15	14	2	–	7	8	464	–	M	Ecuador	Esmeraldas	Reserva Itapoa	0.51307	-79.134	321
Sibon marleyae sp. nov.	QCAZ 16974	200	140	–	–	–	2	1+2	8(4–6)	9(2–7)	412	223	M	Ecuador	Manabí	Río Rompe Frente	0.35131	-79.7143	505
Sibon marleyae sp. nov.	QCAZ 16976	201	143	–	–	–	2	2+3	8(4–6)	8(2–6)	391	225	M	Ecuador	Esmeraldas	Cabeceras Río Dógola	0.37284	-79.7348	555
Sibon marleyae sp. nov.	ZSFQ 5065*	204	132	15	15	15	2	1+2	7(4−5)	8(2–6)/9(2–7)	335	167	M	Ecuador	Esmeraldas	Verdecanandé	0.523954	-79.0123	344
Sibon marleyae sp. nov.	QCAZ 16973	194	133	–	–	–	2	1+2	8(5–6)	8(2–6)	424	233	M?	Ecuador	Manabí	Sendero Blanco	0.34836	-79.7133	519
Sibon vieirai sp. nov.	USNM 283534	183	94	15	15	15	2	1+2	7(4–5)	9(1–6)	501	185	–	Ecuador	Santo Domingo de los Tsáchilas	Rancho Santa Teresita	-0.25277	-79.3795	288
Sibon vieirai sp. nov.	USNM 285500	183	95	15	15	15	2	1+2	7(4–5)	9(1–6)	316	124	–	Ecuador	Los Ríos	Centro Científico Río Palenque	-0.58333	-79.3667	173
Sibon vieirai sp. nov.	MZUA.RE.0174	178	78	15	15	15	2	2+2	7(4–5)	9(1)	544	170	F	Ecuador	Los Ríos	Macul	-1.1298	-79.6573	65
Sibon vieirai sp. nov.	MZUTI 4810	187	–	15	15	15	2	1+2	7(4–5)	–	480	–	F	Ecuador	Cotopaxi	Bosque El Jardín de los Sueños	-0.83142	-79.2134	349
Sibon vieirai sp. nov.	QCAZ 5659	183	–	–	–	–	–	–	–	10(1–6)	503	–	F	Ecuador	Santo Domingo de los Tsáchilas	Centro de Interpretación Otongachi	-0.33181	-78.9381	915
Sibon vieirai sp. nov.	QCAZ 7985	189	92	–	–	–	2	–	7(4–5)	9(1–6)	352	113	F	Ecuador	Esmeraldas	Durango, 4 km N of	1.1171	-78.5935	130
Sibon vieirai sp. nov.	USNM 285498	184	80	15	15	15	2	1+2	8(5–6)	10(1–7)	235	79	F	Ecuador	Los Ríos	Centro Científico Río Palenque	-0.58333	-79.3667	173
Sibon vieirai sp. nov.	ZSFQ 5070	184	104	15	15	15	2	1+2	7(4–5)	9(1–6)	508	224	M	Ecuador	Carchi	La Primavera	0.79502	-78.2176	1228
Sibon vieirai sp. nov.	MZUA.RE.0328	183	95	15	15	15	2	1+1	8(5–6)	10(1)	542	190	M	Ecuador	Los Ríos	Jauneche	-1.33333	-79.5833	41
Sibon vieirai sp. nov.	MZUTI 3911	186	67 (incomplete)	15	15	15	2	3+3	7(4–5)	9(1–6)	280	90	M	Ecuador	Esmeraldas	Reserva Itapoa	0.51307	-79.134	321
Sibon vieirai sp. nov.	MZUTI 5342	185	103	15	15	15	2	1+2	7(4–5)	–	324	104	M	Ecuador	Manabí	Reserva Jama Coaque	-0.11556	-80.1247	299
Sibon vieirai sp. nov.	ZSFQ 5073	184	95	15	15	15	2	1+2	8(5–6)	9(1–7)	383	138	M	Ecuador	Los Ríos	Hacienda Cerro Chico	-0.63862	-79.4258	141
Sibon vieirai sp. nov.	ZSFQ 5071*	195	105	15	15	15	2	1+2	7(4–5)	9(1–6)	515	199	M	Ecuador	Esmeraldas	Tundaloma Lodge	1.18166	-78.7494	74
Sibon vieirai sp. nov.	USNM 285499	189	90 (incomplete)	15	15	15	2	1+2	7(4–5)	9(1–6)	267	101	M	Ecuador	Los Ríos	Centro Científico Río Palenque	-0.58333	-79.3667	173
Sibon vieirai sp. nov.	USNM 285501	184	95	15	15	15	2	1+2	7(4–5)	8(1–5)	363	127	M	Ecuador	Los Ríos	Hacienda Cerro Chico	-0.63862	-79.4258	141
